# Supplementary material for: Features and evolutionary adaptations of the mitochondrial genome of Garuga forrestii W. W. Sm
Source: Front Plant Sci. 2025 Jan 20;15:1509669. doi: 10.3389/fpls.2024.1509669 (PMC11788303; doi:10.3389/fpls.2024.1509669)
Supplement: Supplementary file 1 [file DataSheet1.zip]

Archive with 14 entries (14 files):
- ▓╣│Σ▒φ/Supplementary Table 1.xlsx
- ▓╣│Σ▒φ/Supplementary Table 10.xls
- ▓╣│Σ▒φ/Supplementary Table 11.xls
- ▓╣│Σ▒φ/Supplementary Table 12.xlsx
- ▓╣│Σ▒φ/Supplementary Table 13.xls
- ▓╣│Σ▒φ/Supplementary Table 2.xls
- ▓╣│Σ▒φ/Supplementary Table 3.xls
- ▓╣│Σ▒φ/Supplementary Table 4.xls
- ▓╣│Σ▒φ/Supplementary Table 5.xls
- ▓╣│Σ▒φ/Supplementary Table 6.xls
- ▓╣│Σ▒φ/Supplementary Table 7.xls
- ▓╣│Σ▒φ/Supplementary Table 8.xls
- ▓╣│Σ▒φ/Supplementary Table 9.xls
- ▓╣│Σ▒φ/Supplementary Table 14.xls
