# Supplementary material for: Features and evolutionary adaptations of the mitochondrial genome of Garuga forrestii W. W. Sm
Source: Front Plant Sci. 2025 Jan 20;15:1509669. doi: 10.3389/fpls.2024.1509669 (PMC11788303; doi:10.3389/fpls.2024.1509669)
Supplement: Supplementary file 1 [file DataSheet1.zip › ▓╣│Σ▒φ/Supplementary Table 1.xlsx]

## Sheet: Sheet1
Serial number	Species	Family
CRR1274107	Garuga forrestii	Burseraceae
NC050850.1	Sapindus mukorossi	Sapindaceae
MK333231.1	Xanthoceras sorbifolium	Sapindaceae
MZ318049.1	Acer truncatum	Sapindaceae
VAHF01000014.1	Acer yangbiense	Sapindaceae
NC057143.1	Citrus maxima	Rutaceae
NC057142.1	Citrus unshiu	Rutaceae
NC037463.1	Citrus sinensis	Rutaceae
NC086955.1	Limonia acidissima	Rutaceae
MK431824.1	Nitraria tangutorum	Nitrariaceae
MK431826.1	Peganum harmala	Nitrariaceae
NC045035.1	Spondias mombin	Anacardiaceae
NC045036.1	Spondias tuberosa	Anacardiaceae
NC065066.1	Prunus schneideriana	Rosaceae
NC045228.1	Eriobotrya japonica	Rosaceae
