# Supplementary material for: Features and evolutionary adaptations of the mitochondrial genome of Garuga forrestii W. W. Sm
Source: Front Plant Sci. 2025 Jan 20;15:1509669. doi: 10.3389/fpls.2024.1509669 (PMC11788303; doi:10.3389/fpls.2024.1509669)
Supplement: Supplementary file 1 [file DataSheet1.zip › ▓╣│Σ▒φ/Supplementary Table 10.xls]

Gene	atp1	atp4	atp6	atp8	atp9	ccmB	ccmC	ccmFc	ccmFn	cob	cox1	cox2	cox3	matR	mttB	nad1	nad2	nad3	nad4	nad4L	nad5	nad6	nad7	nad9	rpl10	rpl16	rpl2	rpl5	rps1	rps10	rps12	rps3	rps4	sdh3	sdh4
Nitraria tangutorum (MK431824)	0.0900943	1.50583	1.10842	na	0	0.807968	1.83909	0.141914	0.621312	0.273062	0.10536	0.246677	0.291365	na	10.1088	0.812212	0.381786	4.06815	0.615431	0	1.33796	0.144802	0.562034	0.3684	0.441775	2.9853	na	0.241228	na	0	0.716873	0.442438	0.421364	na	0.0494382
Peganum harmala (MK431826)	0.101925	0.479599	1.00764	na	0	0.525013	0.780217	0.162815	0.614247	0.117236	0.0876032	0.34564	0.379521	na	6.96299	0.690672	0.281521	3.29103	0.486681	0	0.709404	0.210435	0.520593	0.418013	1.00649	0	na	0.439389	na	na	na	0.496308	0.619444	na	0.160555
Acer truncatum (MZ318049)	0.15147	0.910915	0.589732	0.424201	1.63836	0	0	0.405843	0.17572	0.580802	0.081808	0.188559	1.87219	1.08905	0	0.208772	1.21466	0.728744	0.606929	0	0.697175	0.119906	0.345682	0.445788	na	0.224059	na	0.295359	na	0.864446	0	1.01713	0.711683	0.824077	0.217261
Spondias mombin (NC_045035)	0.140614	0.229628	0.141773	0.372643	0.341903	0	0.529729	0.476172	0.407625	0.183123	0.0874449	0.351914	0.410761	na	0	na	0.307885	2.12458	na	0	na	0.345757	0.434371	0.56695	0	0.223436	0.369689	0.210593	1.53136	0.448255	1.31231	0.734728	0.960555	0.23156	0.190631
Spondias tuberosa (NC_045036)	0.164444	0.599934	0.160541	0.45951	0.341903	0	0.542749	0.456815	0.407625	0.0666715	0.0874449	0.429125	0.410761	0.847223	0	na	0.307885	na	na	0	na	0.345757	0.342011	0.646067	0	0.223436	0.572671	0.210593	1.16397	0.448255	na	0.704032	3.47931	0.23156	0.295299
Sapindus mukorossi (NC_050850)	0.2052	0.752304	0.679708	1.10702	3.04008	0	2.52166	0.236266	0.159625	0.414145	0.0330719	0.148077	2.13201	0.831757	0	0.0764909	0.720233	1.17621	0.775261	0	0.495878	0.118553	0.449499	0.445788	0	1.65729	0.495387	0.25396	0.72438	0.871279	0.124895	0.646305	1.18718	0.658421	0.159045
Citrus maxima (NC_057143)	0.14917	0.744646	1.93199	0.381435	0.276104	0	0.362446	0.3851	0.478424	0.0656645	0.0238262	0.445943	1.86101	1.53674	0.550234	0.501737	0.654763	0.68047	3.62756	0	1.33607	0.711066	0.478973	0.445788	0.641807	0	na	1.65102	1.11283	0	0	0.349882	2.76629	0.22224	0.462917
Limonia acidissima (NC_086955)	0.14745	0.744646	1.731	0.461197	0.276104	0	0.362446	0.413767	0.456721	0.0531893	0.0259256	0.479608	1.86101	1.61483	0.550234	0.60199	0.680251	0.647054	9.15334	0	1.16269	0.562413	0.78349	0.445788	0.821991	0	na	1.83792	na	0.786916	0	0.325833	2.76629	0.22224	0.462917
