# Supplementary material for: Features and evolutionary adaptations of the mitochondrial genome of Garuga forrestii W. W. Sm
Source: Front Plant Sci. 2025 Jan 20;15:1509669. doi: 10.3389/fpls.2024.1509669 (PMC11788303; doi:10.3389/fpls.2024.1509669)
Supplement: Supplementary file 1 [file DataSheet1.zip › ▓╣│Σ▒φ/Supplementary Table 11.xls]

## Sheet: Sheet1
Species	Generic Latin name	coladin	Serial number	length
Punica granatum	Punica	Lythraceae	OQ973290.1	93,198 bp
Mangifera indica	Mangifera	Anacardiaceae	CM021857.1	871,458 bp
Acer miaotaiense	Acer	Sapindaceae	MZ636518.1	819,227 bp
Acer yangbiense	Acer	Sapindaceae	NC_059858.1	803,281 bp
Acer yangbiense	Acer	Sapindaceae	CM017774.1	803,281 bp
Acer truncatum	Acer	Sapindaceae	MZ318049.1	791,052 bp
Spondias tuberosa	Spondias	Anacardiaceae	NC_045036.1	779,106 bp
Spondias tuberosa	Spondias	Anacardiaceae	MN057921.1	779,106 bp
Mangifera persiciforma	Mangifera	Anacardiaceae	MZ751076.1	750,989 bp
Mangifera laurina	Mangifera	Anacardiaceae	NC_060990.1	728,635 bp
Mangifera laurina	Mangifera	Anacardiaceae	MZ751075.1	728,635 bp
Mangifera sylvatica	Mangifera	Anacardiaceae	MZ751077.1	714,426 bp
Toona ciliata	Toona	Meliaceae	NC_065060.1	683,000 bp
Toona ciliata	Toona	Meliaceae	OM574630.1	683,000 bp
Punica granatum	Punica	Lythraceae	OQ973291.1	68,056 bp
Spondias mombin	Spondias	Anacardiaceae	NC_045035.1	674,158 bp
Spondias mombin	Spondias	Anacardiaceae	MN057920.1	674,158 bp
Toona fargesii	Toona	Meliaceae	PQ287271.1	653,710 bp
Citrus sinensis	Citrus	Rutaceae	NC_037463.1	640,906 bp
Citrus sinensis	Citrus	Rutaceae	MG736621.1	640,906 bp
Toona sinensis	Toona	Meliaceae	NC_065061.1	638,482 bp
Toona sinensis	Toona	Meliaceae	OM574631.1	638,482 bp
Murraya koenigii	Murraya	Rutaceae	CM046829.1	624,521 bp
Sapindus saponaria	Sapindus	Sapindaceae	NC_050850.1	602,121 bp
Sapindus saponaria	Sapindus	Sapindaceae	MT806100.1	602,121 bp
Eucalyptus polybractea	Eucalyptus	Myrtaceae	CM048836.1	580,440 bp
Litchi chinensis	Litchi	Sapindaceae	PP932631.1	579,291 bp
Xanthoceras sorbifolium	Xanthoceras	Sapindaceae	MK333231.1	575,633 bp
Cotinus coggygria	Cotinus	Anacardiaceae	NC_064986.1	564,322 bp
Cotinus coggygria	Cotinus	Anacardiaceae	MZ089853.1	564,322 bp
Punica granatum	Punica	Lythraceae	OQ973292.1	56,808 bp
Melaleuca alternifolia	Melaleuca	Myrtaceae	PP533606.1	547,875 bp
Limonia acidissima	Limonia	Rutaceae	PP331239.1	545,150 bp
Limonia acidissima	Limonia	Rutaceae	NC_086955.1	545,150 bp
Citrus maxima	Citrus	Rutaceae	NC_057143.1	538,434 bp
Citrus maxima	Citrus	Rutaceae	MN946544.1	538,434 bp
Aglaia odorata	Aglaia	Meliaceae	NC_084341.1	534,321 bp
Aglaia odorata	Aglaia	Meliaceae	OR680718.1	534,321 bp
Syzygium samarangense	Syzygium	Myrtaceae	NC_079700.1	530,242 bp
Syzygium samarangense	Syzygium	Myrtaceae	OQ701348.1	530,242 bp
Citrus reticulata	Citrus	Rutaceae	NC_057142.1	521,559 bp
Citrus reticulata	Citrus	Rutaceae	MN946543.1	521,559 bp
Citrus		Rutaceae	PP894751.1	518,353 bp
Citrus maxima	Citrus	Rutaceae	MN946545.1	518,274 bp
Citrus reticulata	Citrus	Rutaceae	PP035766.1	517,914 bp
Citrus maxima	Citrus	Rutaceae	PP035765.1	517,610 bp
Citrus maxima	Citrus	Rutaceae	PP770439.1	516,383 bp
Psidium guajava	Psidium	Myrtaceae	PP934632.1	491,189 bp
Eucalyptus urophylla	Eucalyptus	Myrtaceae	PP712904.1	483,907 bp
Eucalyptus grandis	Eucalyptus	Myrtaceae	NC_040010.1	478,813 bp
Eucalyptus grandis	Eucalyptus	Myrtaceae	MG925370.1	478,813 bp
Eucalyptus camaldulensis	Eucalyptus	Myrtaceae	NC_085240.1	463,134 bp
Eucalyptus camaldulensis	Eucalyptus	Myrtaceae	OR763353.1	463,134 bp
Nephelium lappaceum	Nephelium	Sapindaceae	PP916047.1	460,455 bp
Eucalyptus rudis	Eucalyptus	Myrtaceae	PP920092.1	453,146 bp
Eucalyptus urophylla	Eucalyptus	Myrtaceae	OQ947727.1	45,333 bp
Oenothera elata subsp. hookeri	Oenothera	Onagraceae	MZ934757.1	449,216 bp
Peganum harmala	Peganum	Nitrariaceae	MK431826.1	447,055 bp
Clarkia xantiana	Clarkia	Onagraceae	PP930448.1	433,909 bp
Oenothera biennis	Oenothera	Onagraceae	MZ934756.1	424,132 bp
Rhodomyrtus psidioides	Rhodomyrtus	Myrtaceae	PP920089.1	419,144 bp
Melastoma dodecandrum	Melastoma	Melastomataceae	NC_071385.1	412,026 bp
Melastoma dodecandrum	Melastoma	Melastomataceae	MZ490597.1	412,026 bp
Melastoma dodecandrum	Melastoma	Melastomataceae	OR148386.1	411,944 bp
Oenothera villaricae	Oenothera	Onagraceae	MZ934755.1	408,744 bp
Punica granatum	Punica	Lythraceae	NC_071229.1	404,807 bp
Punica granatum	Punica	Lythraceae	OP874592.1	404,807 bp
Rhodomyrtus tomentosa	Rhodomyrtus	Myrtaceae	NC_071968.2	400,482 bp
Rhodomyrtus tomentosa	Rhodomyrtus	Myrtaceae	OP474145.2	400,482 bp
Rhodomyrtus tomentosa	Rhodomyrtus	Myrtaceae	PP934633.1	400,477 bp
Melastoma sanguineum	Melastoma	Melastomataceae	NC_071384.1	395,542 bp
Melastoma sanguineum	Melastoma	Melastomataceae	MZ490596.1	395,542 bp
Melastoma malabathricum	Melastoma	Melastomataceae	NC_071383.1	391,595 bp
Melastoma malabathricum	Melastoma	Melastomataceae	MZ490595.1	391,595 bp
Xanthoceras sorbifolium	Xanthoceras	Sapindaceae	CM036794.1	388,931 bp
Trapa natans	Trapa	Lythraceae	PP035762.1	383,262 bp
Trapa incisa	Trapa	Lythraceae	PP035763.1	381,774 bp
Medinilla magnifica	Medinilla	Melastomataceae	MT043351.1	377,864 bp
Nitraria tangutorum	Nitraria	Nitrariaceae	MK431824.1	355,820 bp
Lagerstroemia indica	Lagerstroemia	Lythraceae	NC_035616.1	333,948 bp
Lagerstroemia indica	Lagerstroemia	Lythraceae	KX641464.1	333,948 bp
Punica granatum	Punica	Lythraceae	ON828784.1	318,841 bp
Punica granatum	Punica	Lythraceae	OQ973295.1	3,726 bp
Eucalyptus urophylla	Eucalyptus	Myrtaceae	OQ947725.1	278,110 bp
Sonneratia caseolaris	Sonneratia	Lythraceae	MZ476259.1	240,037 bp
Punica granatum	Punica	Lythraceae	OQ973293.1	24,105 bp
Sonneratia apetala	Sonneratia	Lythraceae	MZ476260.1	233,796 bp
Citrus maxima	Citrus	Rutaceae	MT604162.1	16,830 bp
Eucalyptus urophylla	Eucalyptus	Myrtaceae	OQ947726.1	158,539 bp
Punica granatum	Punica	Lythraceae	OQ973289.1	126,122 bp
Punica granatum	Punica	Lythraceae	OQ973294.1	10,745 bp
