# Supplementary material for: Features and evolutionary adaptations of the mitochondrial genome of Garuga forrestii W. W. Sm
Source: Front Plant Sci. 2025 Jan 20;15:1509669. doi: 10.3389/fpls.2024.1509669 (PMC11788303; doi:10.3389/fpls.2024.1509669)
Supplement: Supplementary file 1 [file DataSheet1.zip › ▓╣│Σ▒φ/Supplementary Table 12.xlsx]

## Sheet: Sheet1
Species	Gene	Number of editing sites	References	author	Journal
Hemerocallis citrina	45	679	The first two whole mitochondrial genomes for the genus Dactylis species: assembly and comparative genomics analysis	Feng et al., 2024	BMC Genomics [J], 25: 235.
Viburnum chinshanense	39	623	The first two whole mitochondrial genomes for the genus Dactylis species: assembly and comparative genomics analysis	Feng et al., 2024	BMC Genomics [J], 25: 235.
Ipomoea batatas	35	597	The complete nucleotide sequence and RNA editing content of the mitochondrial genome of rapeseed (Brassica napus L.): comparative analysis of the mitochondrial genomes of rapeseed and Arabidopsis thaliana	Handa, 2003	Nucleic Acids Res [J], 31: 5907-5916.
Syzygium samarangense	37	591	The complete nucleotide sequence and RNA editing content of the mitochondrial genome of rapeseed (Brassica napus L.): comparative analysis of the mitochondrial genomes of rapeseed and Arabidopsis thaliana	Handa, 2003	Nucleic Acids Res [J], 31: 5907-5916.
Solanum muricatum	38	585	Complete mitochondrial genome assembly and comparison of Camellia sinensis var. Assamica cv. Duntsa	Li et al., 2023b	Front Plant Sci [J], 14: 1117002.
Ilex macrocarpa	39	569	Complete mitochondrial genome assembly and comparison of Camellia sinensis var. Assamica cv. Duntsa	Li et al., 2023b	Front Plant Sci [J], 14: 1117002.
Perilla frutescens	34	559	Assembly and comparative analysis of the complete mitochondrial genome of Bupleurum chinense DC	Qiao et al., 2022	BMC Genomics [J], 23.
Ventilago leiocarpa	36	545	The complete mitochondrial genome of Aglaia odorata, insights into its genomic structure and RNA editing sites	Hao et al., 2024	Frontiers in Plant Science [J], 15.
Camellia sinensis	41	536	Analysis of the Complete Mitochondrial Genome Sequence of the Diploid Cotton Gossypium raimondii by Comparative Genomics Approaches	Bi et al., 2016	Biomed Res Int [J], 2016: 5040598.
Bupleurum chinense	34	517	Assembly of the Complete Mitochondrial Genome of Chinese Plum (Prunus salicina): Characterization of Genome Recombination and RNA Editing Sites	Fang et al., 2021	Genes (Basel) [J], 12.
Rehmannia glutinosa	31	507	Assembly and comparative analysis of the complete mitochondrial genome of Suaeda glauca	Cheng et al., 2021	BMC Genomics [J], 22: 167.
Oryza meyeriana subsp. granulata	33	488	Complete mitochondrial genome of Agrostis stolonifera: insights into structure, Codon usage, repeats, and RNA editing	Li et al., 2023a	BMC Genomics [J], 24: 466.
Phaseolus vulgaris	31	486	Assembly and comparative analysis of the first complete mitochondrial genome of Setaria italica	Zhang et al., 2024	Planta 260, 23 (2024).
Prunus salicina	34	480	Assembly and comparative analysis of the complete mitochondrial genome of Viburnum chinshanense	Zhu et al., 2023	BMC Plant Biol [J], 23: 487.
Gossypium raimondii	39	479	Assembly and comparative analysis of complete mitochondrial genome sequence of an economic plant Salix suchowensis	Ye et al., 2017	PeerJ [J], 5: e3148.
Trigonella foenum-graecum	33	465	Assembly and comparative analysis of the complete mitochondrial genome of Vaccinium carlesii Dunn	Chu et al., 2024	Genomics [J], 116: 110897.
Agrostis stolonifera	33	460	High transcript abundance, RNA editing, and small RNAs in intergenic regions within the massive mitochondrial genome of the angiosperm Silene noctiflora	Wu et al., 2015	BMC Genomics [J], 16.
Arabidopsis	36	441	Deciphering the mitochondrial genome of Hemerocallis citrina (Asphodelaceae) using a combined assembly and comparative genomic strategy	Zhang et al., 2022	Frontiers in Plant Science [J], 13.
Dactylis	29	428	De novo assembly of the complete mitochondrial genome of sweet potato (Ipomoea batatas [L.] Lam) revealed the existence of homologous conformations generated by the repeat-mediated recombination	Yang et al., 2022	BMC Plant Biol [J], 22: 285.
Brassica napus	34	427	Complete Mitochondrial Genome Assembly of an Upland Wild Rice Species, Oryza granulata and Comparative Mitochondrial Genomic Analyses of the Genus Oryza	Zhang et al., 2023	Life (Basel) [J], 13.
Dactylis glomerata	28	424	Insights into structure, codon usage, repeats, and RNA editing of the complete mitochondrial genome of Perilla frutescens (Lamiaceae)	Wang et al., 2024	Sci Rep [J], 14: 13940.
Setaria italica	33	417	Complete mitochondrial genome of Syzygium samarangense reveals genomic recombination, gene transfer, and RNA editing events	Lu and Li, 2023	Front Plant Sci [J], 14: 1301164.
Vaccinium carlesii	37	383	Assembly and comparative analysis of the complete mitochondrial genome of Trigonella foenum-graecum L.	He et al., 2023	BMC Genomics [J], 24: 756.
Aglaia odorata	35	359	Assembly and characterization of the complete mitochondrial genome of Ventilago leiocarpa	Guo et al.,2024	Plant Cell Rep 43, 77 (2024).
Salix suchowensis	33	330	Assembly and Comparative Analysis of the Complete Mitochondrial Genome of Ilex macrocarpa	Wang et al., 2023	Forests [J], 14.
Silene noctiflora	97	290	Comprehensive analysis of the mitochondrial genome of Rehmannia glutinosa: insights into repeat-mediated recombinations and RNA editing-induced stop codon acquisition	Zeng et al., 2024	Front Plant Sci [J], 15: 1326387.
Suaeda glauca	26	216	De novo assembly of the complete mitochondrial genome of pepino (Solanum muricatum) using PacBio HiFi sequencing: insights into structure, phylogenetic implications, and RNA editing	Li et al., 2024	BMC Plant Biology [J], 24.
