# Supplementary material for: Features and evolutionary adaptations of the mitochondrial genome of Garuga forrestii W. W. Sm
Source: Front Plant Sci. 2025 Jan 20;15:1509669. doi: 10.3389/fpls.2024.1509669 (PMC11788303; doi:10.3389/fpls.2024.1509669)
Supplement: Supplementary file 1 [file DataSheet1.zip › ▓╣│Σ▒φ/Supplementary Table 13.xls]

## Sheet: MatrixOutput
	Garuga_forrestii	MK333231	MK431824	MK431826	MZ318049	NC_037463	NC_045035	NC_045036	NC_045228	NC_050850	NC_057142	NC_057143	NC_065066	NC_086955	VAHF01000014
Garuga_forrestii
MK333231	0.0142042
MK431824	0.0160849	0.0180372
MK431826	0.0158712	0.0183495	0.0051065
MZ318049	0.0166165	0.00804112	0.0203629	0.0197997
NC_037463	0.0250102	0.0280865	0.0256703	0.0254491	0.0304236
NC_045035	0.0201475	0.0232417	0.0215398	0.0225149	0.0259006	0.0344251
NC_045036	0.0185397	0.0225487	0.0244265	0.0253161	0.0253846	0.034231	0.00221857
NC_045228	0.0332132	0.0335178	0.0343716	0.0349747	0.035776	0.0429264	0.0422768	0.0430602
NC_050850	0.015944	0.00932	0.0191043	0.0183147	0.011049	0.0266282	0.0250256	0.024796	0.0339747
NC_057142	0.0218652	0.0235891	0.02731	0.027334	0.02718	0.00912886	0.0335512	0.0316274	0.0416048	0.0243743
NC_057143	0.0219544	0.0236573	0.0273775	0.027404	0.027235	0.00915139	0.0332674	0.0316274	0.0415809	0.0244084	0
NC_065066	0.0268848	0.0276187	0.0314589	0.0317131	0.030303	0.0405852	0.0360625	0.0358436	0.0130646	0.0308919	0.0377326	0.0377574
NC_086955	0.0201287	0.0228783	0.0260852	0.0256761	0.0240983	0.0101331	0.0335408	0.031561	0.038937	0.0213776	0.00599505	0.00600304	0.0350497
VAHF01000014	0.0163907	0.00882909	0.0184603	0.0184612	0.00533257	0.0279749	0.0251689	0.0248424	0.0358888	0.0106544	0.0253227	0.0253633	0.0295281	0.0231896

## Sheet: Caption
Table. Estimates of Evolutionary Divergence between Sequences
The number of base substitutions per site from between sequences are shown. Analyses were conducted using the Maximum Composite Likelihood model [1]. This analysis involved 15 nucleotide sequences. All ambiguous positions were removed for each sequence pair (pairwise deletion option). There were a total of 31836 positions in the final dataset. Evolutionary analyses were conducted in MEGA11 [2]
1. Tamura K., Nei M., and Kumar S. (2004). Prospects for inferring very large phylogenies by using the neighbor-joining method. Proceedings of the National Academy of Sciences (USA) 101:11030-11035.
2. Tamura K., Stecher G., and Kumar S. (2021). MEGA 11: Molecular Evolutionary Genetics Analysis Version 11. Molecular Biology and Evolution https://doi.org/10.1093/molbev/msab120.
Disclaimer: Although utmost care has been taken to ensure the correctness of the caption, the caption text is provided "as is" without any warranty of any kind. Authors advise the user to carefully check the caption prior to its use for any purpose and report any errors or problems to the authors immediately (www.megasoftware.net). In no event shall the authors and their employers be liable for a…
