# Supplementary material for: Features and evolutionary adaptations of the mitochondrial genome of Garuga forrestii W. W. Sm
Source: Front Plant Sci. 2025 Jan 20;15:1509669. doi: 10.3389/fpls.2024.1509669 (PMC11788303; doi:10.3389/fpls.2024.1509669)
Supplement: Supplementary file 1 [file DataSheet1.zip › ▓╣│Σ▒φ/Supplementary Table 2.xls]

#Chr1	Chr2	type	alignment length	similarity	start1	end1	start2	end2	evalue
chr1	chr1	P	966	99.896	372050	373015	24412	25377	0
chr1	chr1	P	963	100	24415	25377	372050	373012	0
chr1	chr1	P	368	100	601371	601738	102192	102559	0
chr1	chr1	F	308	100	532692	532999	101970	102277	1.03E-160
chr1	chr1	P	239	99.582	452822	453060	320507	320745	1.09E-120
chr1	chr1	F	240	98.75	373118	373357	158654	158893	6.56E-118
chr1	chr1	P	206	100	475314	475519	55523	55728	5.18E-104
chr1	chr1	P	256	94.141	566418	566671	273919	274166	5.18E-104
chr1	chr1	F	221	96.833	219343	219563	187161	187381	1.12E-100
chr1	chr1	P	247	92.308	448526	448771	241905	242148	5.25E-94
chr1	chr1	P	193	95.855	241973	242161	158258	158450	2.48E-82
chr1	chr1	F	187	91.444	448526	448708	158272	158455	1.52E-64
chr1	chr1	P	128	100	209716	209843	17126	17253	1.19E-60
chr1	chr1	P	195	89.744	566663	566851	343688	343874	1.19E-60
chr1	chr1	P	122	100	345518	345639	93524	93645	2.57E-57
chr1	chr1	F	174	90.805	321216	321381	157863	158036	2.57E-57
chr1	chr1	F	237	84.388	239433	239663	182761	182996	2.57E-57
chr1	chr1	F	468	76.068	141154	141609	139379	139831	4.30E-55
chr1	chr1	P	278	82.374	416517	416790	243677	243925	7.19E-53
chr1	chr1	P	132	93.182	73592	73723	37341	37472	7.24E-48
chr1	chr1	P	175	88	606330	606492	210302	210475	7.24E-48
chr1	chr1	P	130	93.846	468046	468175	264169	264292	9.36E-47
chr1	chr1	F	100	100	105624	105723	24456	24555	4.36E-45
chr1	chr1	P	100	100	372872	372971	105624	105723	4.36E-45
chr1	chr1	P	213	83.099	517839	518039	442091	442300	2.03E-43
chr1	chr1	F	100	98	555155	555254	320626	320725	9.43E-42
chr1	chr1	P	103	97.087	555155	555257	452839	452941	9.43E-42
chr1	chr1	P	100	98	452842	452941	555155	555254	9.43E-42
chr1	chr1	P	95	98.947	584171	584265	141055	141149	1.22E-40
chr1	chr1	F	102	96.078	400143	400244	135289	135389	5.68E-39
chr1	chr1	F	324	76.543	453294	453616	211041	211346	2.64E-37
chr1	chr1	P	86	100	601653	601738	532914	532999	2.64E-37
chr1	chr1	P	99	94.949	606171	606269	210474	210572	3.42E-36
chr1	chr1	F	96	95.833	582309	582404	264173	264268	3.42E-36
chr1	chr1	P	118	90.678	375151	375266	210827	210943	1.23E-35
chr1	chr1	P	168	84.524	426652	426801	127413	127580	1.59E-34
chr1	chr1	P	94	94.681	280637	280730	127016	127108	7.39E-33
chr1	chr1	P	83	97.59	606163	606245	222192	222274	2.66E-32
chr1	chr1	P	78	98.718	593741	593818	352957	353034	3.44E-31
chr1	chr1	F	92	93.478	479225	479316	298387	298477	4.45E-30
chr1	chr1	F	74	98.649	503614	503687	121473	121546	5.76E-29
chr1	chr1	P	119	87.395	517839	517957	389366	389478	5.76E-29
chr1	chr1	P	121	87.603	399951	400071	373076	373184	2.07E-28
chr1	chr1	F	98	90.816	563875	563971	395735	395832	2.07E-28
chr1	chr1	F	84	94.048	461300	461381	6887	6970	2.68E-27
chr1	chr1	P	74	97.297	341794	341867	177122	177195	2.68E-27
chr1	chr1	F	80	95	306926	307005	191212	191291	2.68E-27
chr1	chr1	P	105	89.524	602232	602336	372921	373018	2.68E-27
chr1	chr1	F	67	100	448684	448750	158455	158521	9.63E-27
chr1	chr1	F	195	78.974	373518	373707	159057	159246	9.63E-27
chr1	chr1	P	103	89.32	261364	261466	203200	203296	9.63E-27
chr1	chr1	P	113	87.611	582299	582404	468070	468182	9.63E-27
chr1	chr1	P	72	97.222	541754	541825	193935	194005	1.25E-25
chr1	chr1	P	69	98.551	193938	194005	541754	541822	1.25E-25
chr1	chr1	P	79	93.671	536869	536947	500052	500130	4.48E-25
chr1	chr1	F	102	88.235	602235	602336	24412	24506	5.80E-24
chr1	chr1	F	156	80.769	32238	32386	26593	26747	5.80E-24
chr1	chr1	P	70	95.714	352174	352243	303195	303264	2.09E-23
chr1	chr1	P	62	98.387	408368	408429	121987	122048	2.70E-22
chr1	chr1	F	81	91.358	503764	503842	5024	5103	9.70E-22
chr1	chr1	P	67	95.522	158458	158524	241923	241989	9.70E-22
chr1	chr1	F	80	91.25	135388	135467	122867	122943	3.49E-21
chr1	chr1	P	85	89.412	549517	549600	203632	203716	3.49E-21
chr1	chr1	F	75	92	222192	222266	210498	210572	3.49E-21
chr1	chr1	F	64	96.875	305031	305093	292860	292922	3.49E-21
chr1	chr1	P	64	96.875	323846	323909	315696	315758	3.49E-21
chr1	chr1	P	56	100	407556	407611	73609	73664	1.26E-20
chr1	chr1	P	80	91.25	581920	581999	396130	396203	1.26E-20
chr1	chr1	F	54	100	563940	563993	156926	156979	1.62E-19
chr1	chr1	P	70	92.857	399951	400020	158654	158720	5.84E-19
chr1	chr1	F	73	91.781	344357	344429	77728	77795	2.10E-18
chr1	chr1	F	63	93.651	407556	407618	37400	37462	7.55E-18
chr1	chr1	F	51	100	162316	162366	162265	162315	7.55E-18
chr1	chr1	F	115	81.739	582610	582722	19606	19718	2.72E-17
chr1	chr1	P	54	98.148	407075	407127	137423	137476	2.72E-17
chr1	chr1	P	68	91.176	396134	396201	184461	184528	2.72E-17
chr1	chr1	F	49	100	201108	201156	45019	45067	9.77E-17
chr1	chr1	P	52	98.077	304723	304774	199789	199840	9.77E-17
chr1	chr1	F	52	98.077	298624	298675	298588	298639	9.77E-17
chr1	chr1	F	75	89.333	564773	564844	322845	322918	9.77E-17
chr1	chr1	F	49	100	350949	350997	350907	350955	9.77E-17
chr1	chr1	P	69	91.304	595043	595110	563871	563937	9.77E-17
chr1	chr1	P	72	90.278	563871	563940	595040	595110	9.77E-17
chr1	chr1	F	88	86.364	354956	355043	47350	47430	3.51E-16
chr1	chr1	P	47	100	407454	407500	199570	199616	1.26E-15
chr1	chr1	F	126	80.952	442175	442300	389366	389478	1.26E-15
chr1	chr1	F	53	96.226	43210	43261	43167	43219	4.55E-15
chr1	chr1	P	73	89.041	263691	263757	47329	47401	4.55E-15
chr1	chr1	P	79	87.342	47329	47407	263685	263757	4.55E-15
chr1	chr1	P	85	84.706	145523	145606	133457	133541	1.64E-14
chr1	chr1	P	82	85.366	133460	133541	145523	145603	1.64E-14
chr1	chr1	P	45	100	241926	241970	158477	158521	1.64E-14
chr1	chr1	P	50	96	158081	158130	69664	69713	5.88E-14
chr1	chr1	P	70	88.571	423351	423418	102367	102435	5.88E-14
chr1	chr1	P	108	80.556	458270	458376	138939	139045	5.88E-14
chr1	chr1	P	53	94.34	69667	69719	158075	158127	5.88E-14
chr1	chr1	P	64	90.625	102373	102435	423351	423412	5.88E-14
chr1	chr1	F	64	90.625	601495	601557	423351	423412	5.88E-14
chr1	chr1	P	47	97.872	407783	407828	69239	69285	2.12E-13
chr1	chr1	F	42	100	321618	321659	189695	189736	7.61E-13
chr1	chr1	F	42	100	354260	354301	241047	241088	7.61E-13
chr1	chr1	P	125	77.6	469020	469144	53375	53499	2.74E-12
chr1	chr1	F	54	92.593	354947	354999	68335	68387	2.74E-12
chr1	chr1	P	44	97.727	261319	261362	69681	69724	2.74E-12
chr1	chr1	P	41	100	322985	323025	315708	315748	2.74E-12
chr1	chr1	F	41	100	323856	323896	322985	323025	2.74E-12
chr1	chr1	P	61	90.164	520046	520103	323889	323949	2.74E-12
chr1	chr1	P	142	76.761	469574	469712	52812	52951	9.84E-12
chr1	chr1	P	50	94	519988	520037	195856	195904	9.84E-12
chr1	chr1	F	61	88.525	556188	556248	386772	386832	9.84E-12
chr1	chr1	P	48	93.75	595103	595150	156878	156925	3.54E-11
chr1	chr1	P	52	92.308	448830	448881	157763	157813	3.54E-11
chr1	chr1	P	73	84.932	291064	291136	227636	227707	3.54E-11
chr1	chr1	P	58	89.655	227651	227707	291064	291121	3.54E-11
chr1	chr1	F	45	95.556	154356	154399	4054	4098	1.27E-10
chr1	chr1	F	47	93.617	134152	134198	24460	24506	1.27E-10
chr1	chr1	P	65	87.692	367600	367660	43749	43811	1.27E-10
chr1	chr1	P	84	83.333	606405	606485	61954	62032	1.27E-10
chr1	chr1	F	47	93.617	134152	134198	105628	105674	1.27E-10
chr1	chr1	P	47	93.617	372921	372967	134152	134198	1.27E-10
chr1	chr1	F	51	92.157	399447	399495	135527	135577	1.27E-10
chr1	chr1	P	74	85.135	520041	520108	292800	292873	1.27E-10
chr1	chr1	P	44	95.455	134155	134198	372921	372964	1.27E-10
chr1	chr1	P	41	97.561	582776	582816	414071	414111	1.27E-10
chr1	chr1	P	77	84.416	61961	62032	606405	606480	1.27E-10
chr1	chr1	F	37	100	585305	585341	74117	74153	4.58E-10
chr1	chr1	P	37	100	589671	589707	96266	96302	4.58E-10
chr1	chr1	F	43	95.349	514171	514213	117629	117671	4.58E-10
chr1	chr1	F	63	87.302	602283	602343	134146	134206	4.58E-10
chr1	chr1	F	43	95.349	323059	323101	184522	184564	4.58E-10
chr1	chr1	F	40	97.5	274425	274464	249294	249333	4.58E-10
chr1	chr1	F	41	97.561	503617	503656	292870	292910	4.58E-10
chr1	chr1	F	54	90.741	463633	463681	42437	42490	1.65E-09
chr1	chr1	F	49	91.837	68336	68384	47343	47389	1.65E-09
chr1	chr1	F	55	89.091	199529	199582	73596	73650	1.65E-09
chr1	chr1	F	50	92	292870	292919	121476	121522	1.65E-09
chr1	chr1	P	78	83.333	238365	238438	125895	125970	1.65E-09
chr1	chr1	F	45	93.333	449744	449788	154785	154829	1.65E-09
chr1	chr1	F	39	97.436	503570	503608	304773	304811	1.65E-09
chr1	chr1	P	38	97.368	384675	384712	79592	79629	5.92E-09
chr1	chr1	P	44	93.182	457199	457242	86904	86947	5.92E-09
chr1	chr1	P	45	93.333	600997	601040	107271	107315	5.92E-09
chr1	chr1	F	70	84.286	188009	188078	121983	122049	5.92E-09
chr1	chr1	P	44	93.182	547282	547325	136879	136922	5.92E-09
chr1	chr1	F	41	95.122	581922	581962	184461	184501	5.92E-09
chr1	chr1	F	93	79.57	469378	469469	236625	236716	5.92E-09
chr1	chr1	P	35	100	449713	449747	240675	240709	5.92E-09
chr1	chr1	F	61	86.885	520051	520110	262636	262693	5.92E-09
chr1	chr1	P	84	82.143	328699	328781	265664	265740	5.92E-09
chr1	chr1	P	47	91.489	409054	409100	281815	281861	5.92E-09
chr1	chr1	F	42	95.238	503617	503656	305041	305082	5.92E-09
chr1	chr1	P	61	86.885	532364	532421	306401	306460	5.92E-09
chr1	chr1	P	66	84.848	595043	595108	395735	395798	5.92E-09
chr1	chr1	P	57	87.719	510480	510535	407167	407223	5.92E-09
chr1	chr1	P	69	84.058	395735	395801	595040	595108	5.92E-09
chr1	chr1	P	46	91.304	189851	189896	43784	43829	2.13E-08
chr1	chr1	F	40	95	399480	399519	135637	135676	2.13E-08
chr1	chr1	F	40	95	498288	498327	135838	135877	2.13E-08
chr1	chr1	P	34	100	322854	322887	189694	189727	2.13E-08
chr1	chr1	P	48	91.667	417126	417171	417126	417171	2.13E-08
chr1	chr1	F	34	100	498118	498151	498061	498094	2.13E-08
chr1	chr1	P	33	100	78199	78231	3843	3875	7.66E-08
chr1	chr1	F	37	97.297	563694	563729	47353	47389	7.66E-08
chr1	chr1	P	36	97.222	468435	468470	54040	54075	7.66E-08
chr1	chr1	P	71	83.099	260937	261004	72936	73006	7.66E-08
chr1	chr1	F	44	93.182	305041	305084	121476	121516	7.66E-08
chr1	chr1	F	33	100	549555	549587	147691	147723	7.66E-08
chr1	chr1	F	39	94.872	261324	261362	158075	158113	7.66E-08
chr1	chr1	P	49	89.796	407570	407618	199535	199582	7.66E-08
chr1	chr1	P	52	88.462	488317	488368	296335	296385	7.66E-08
chr1	chr1	P	33	100	322854	322886	321618	321650	7.66E-08
chr1	chr1	F	52	88.462	585328	585377	334601	334652	7.66E-08
chr1	chr1	F	33	100	419448	419480	375977	376009	7.66E-08
chr1	chr1	P	43	93.023	199541	199582	407570	407612	7.66E-08
chr1	chr1	F	51	88.235	241478	241527	73925	73974	2.76E-07
chr1	chr1	P	32	100	199529	199560	81037	81068	2.76E-07
chr1	chr1	F	32	100	99290	99321	99260	99291	2.76E-07
chr1	chr1	F	32	100	395801	395832	156926	156957	2.76E-07
chr1	chr1	P	35	97.143	556438	556472	263373	263407	2.76E-07
chr1	chr1	P	38	94.737	357561	357598	324077	324114	2.76E-07
chr1	chr1	P	41	92.683	556220	556260	456567	456607	2.76E-07
chr1	chr1	P	41	92.683	263373	263413	556432	556472	2.76E-07
chr1	chr1	P	46	89.13	199533	199578	37419	37464	9.91E-07
chr1	chr1	F	49	87.755	138400	138448	47043	47091	9.91E-07
chr1	chr1	F	47	89.362	210352	210397	61984	62029	9.91E-07
chr1	chr1	F	31	100	134055	134085	67924	67954	9.91E-07
chr1	chr1	F	62	83.871	77926	77986	73862	73923	9.91E-07
chr1	chr1	P	34	97.059	179935	179968	102563	102596	9.91E-07
chr1	chr1	P	54	87.037	120194	120247	102574	102624	9.91E-07
chr1	chr1	F	59	84.746	504051	504108	119330	119388	9.91E-07
chr1	chr1	P	31	100	497358	497388	155510	155540	9.91E-07
chr1	chr1	P	31	100	102566	102596	179935	179965	9.91E-07
chr1	chr1	F	34	97.059	541539	541572	239677	239710	9.91E-07
chr1	chr1	F	34	97.059	361744	361777	243050	243083	9.91E-07
chr1	chr1	P	31	100	323912	323942	305149	305179	9.91E-07
chr1	chr1	F	31	100	361612	361642	357943	357973	9.91E-07
chr1	chr1	F	43	90.698	23336	23378	15001	15041	3.56E-06
chr1	chr1	P	33	96.97	292937	292969	33841	33873	3.56E-06
chr1	chr1	F	39	92.308	91118	91156	53114	53152	3.56E-06
chr1	chr1	P	42	90.476	236614	236655	53115	53156	3.56E-06
chr1	chr1	F	37	94.595	563694	563730	68346	68381	3.56E-06
chr1	chr1	P	50	88	163674	163723	111206	111252	3.56E-06
chr1	chr1	F	51	86.275	576895	576945	118985	119035	3.56E-06
chr1	chr1	P	65	83.077	408368	408429	188013	188077	3.56E-06
chr1	chr1	P	45	88.889	204107	204151	204107	204151	3.56E-06
chr1	chr1	P	33	96.97	395622	395654	315633	315665	3.56E-06
chr1	chr1	P	54	85.185	587233	587286	319098	319151	3.56E-06
chr1	chr1	P	30	100	518221	518250	377702	377731	3.56E-06
chr1	chr1	F	30	100	503293	503322	500559	500588	3.56E-06
