# Supplementary material for: Features and evolutionary adaptations of the mitochondrial genome of Garuga forrestii W. W. Sm
Source: Front Plant Sci. 2025 Jan 20;15:1509669. doi: 10.3389/fpls.2024.1509669 (PMC11788303; doi:10.3389/fpls.2024.1509669)
Supplement: Supplementary file 1 [file DataSheet1.zip › ▓╣│Σ▒φ/Supplementary Table 3.xls]

NO.	Chr	Size	Copy	Repeat sequence	Percent Matches	Start	End
1	chr1	14	2	AGTGAGAAAACTCC	100	7738	7765
2	chr1	15	3.2	TATTACATATACATA	90	22826	22872
3	chr1	23	2	CTCATAGCGAGTCGCTACGTCCT	95	27454	27500
4	chr1	13	2	TGTTCCTATCAGG	100	31601	31626
5	chr1	21	2	ATATAGGAATTCTTGAACCCA	100	35663	35705
6	chr1	42	2.2	AAAGAGGGCTTTGATAGATAGAATAAGGCACTCAGACATCAA	96	43167	43261
7	chr1	19	2	AATTTATATCTTCCTGAAT	100	87516	87553
8	chr1	30	2.1	ACCCTTCTCTGCTACCAAATCATAGATCTT	100	99260	99321
9	chr1	24	2	TCTTCTTTACTTTCTATATTTTCA	100	158431	158479
10	chr1	51	2	ATATGAACAAGATTTCTATGGAAGAGTTGGTGAACATTGTTTTGACTCATA	100	162265	162366
11	chr1	16	2	TTATTATAATAATTA	93	164519	164549
12	chr1	19	3.5	ATAAGGAATTCGATTTCCT	79	189986	190054
13	chr1	14	2	TACTTCTTTATTTA	100	213128	213155
14	chr1	20	2	ATCAAAGAGTTTGATTTGCT	100	288337	288376
15	chr1	14	2	GTGAGAGATTTGTC	100	289362	289389
16	chr1	36	2.4	CCCTCGATTGGCTGTACCCGAGCTGTAATACCAATA	98	298588	298675
17	chr1	19	2.2	TCCTCTGTGAGTGCTTGAT	100	339847	339887
18	chr1	14	2	GTTTTAATGCCTAC	100	343653	343680
19	chr1	15	2.2	TTACCTCATCAATGT	94	345441	345473
20	chr1	42	2.2	GGATATGTAATTATTGGAATAATTGTTGGAGACTCAAATGGT	100	350907	350997
21	chr1	16	2.7	CACTGCTTTCGCAC	88	361511	361550
22	chr1	12	2.1	AACAACTATATT	100	364251	364275
23	chr1	19	2.1	CACTTCATAACTGTTATGT	90	388791	388829
24	chr1	29	2.1	GGGCCAGAAGAAAGAAATGTTGACTGACG	90	390593	390652
25	chr1	24	1.9	GTAGGTGCCATAGTGGACTCTCCA	81	396499	396544
26	chr1	20	1.9	GGAGATTGGACTATGGAACC	94	430263	430300
27	chr1	18	3.6	TTCCACTAGCTTCGCTGC	85	453722	453786
28	chr1	12	2.1	TATGTACTTAGA	100	456451	456475
29	chr1	29	2	GGAGATGGAGATCTTTCTATCTATTAGTT	96	465059	465116
30	chr1	47	1.9	AGTACATATGTACGCTAAGGAATAGAATTAGTCATACAGACTACTCA	82	476177	476267
31	chr1	17	2.6	AGGAAATCTGTATTTAT	78	494805	494849
32	chr1	15	2.3	AGTAAAGTAAAAGTAT	85	516392	516426
33	chr1	15	2.1	AAAAGTATAGTAAGT	100	516399	516429
34	chr1	15	2.6	ATATATATTATTATT	92	527441	527479
35	chr1	19	2.3	ATATTATTATTATATATAT	95	527441	527483
36	chr1	17	2.1	TATATATATATATATAA	90	550253	550288
37	chr1	15	2	GTATAGTATAGTAGG	93	550472	550501
38	chr1	12	2.1	TCAGTATTGATT	100	558846	558870
39	chr1	21	2	CTTGGAACTGGCTGCCTTCTA	95	579304	579344
40	chr1	18	2.4	GACTATGAAACAGATCGC	81	583512	583554
41	chr1	16	2	CTGAACTCGAGCTAGT	93	587949	587980
42	chr1	23	2	ATCTGTCTGTTAACCTGTTTTTC	100	603158	603203
43	chr1	20	2.2	ATATATAGAAATAGAAACAG	95	605883	605925
