# Supplementary material for: Features and evolutionary adaptations of the mitochondrial genome of Garuga forrestii W. W. Sm
Source: Front Plant Sci. 2025 Jan 20;15:1509669. doi: 10.3389/fpls.2024.1509669 (PMC11788303; doi:10.3389/fpls.2024.1509669)
Supplement: Supplementary file 1 [file DataSheet1.zip › ▓╣│Σ▒φ/Supplementary Table 4.xls]

ID	Gene	Nt Pos	AA Pos	Align Col	Effect	Score
Garuga_forrestii_1	atp1	1039	347	349	CCC (P) => TCC (S)	1
Garuga_forrestii_1	atp1	1064	355	357	TCG (S) => TTG (L)	1
Garuga_forrestii_1	atp1	1178	393	395	TCA (S) => TTA (L)	0.9
Garuga_forrestii_1	atp1	1216	406	408	CTT (L) => TTT (F)	1
Garuga_forrestii_1	atp1	1292	431	433	CCG (P) => CTG (L)	0.8
Garuga_forrestii_1	atp1	1415	472	474	CCA (P) => CTA (L)	1
Garuga_forrestii_1	atp1	1490	497	499	CCA (P) => CTA (L)	0.9
Garuga_forrestii_1	atp4	56	19	23	CCA (P) => CTA (L)	0.86
Garuga_forrestii_1	atp4	59	20	24	TCT (S) => TTT (F)	0.57
Garuga_forrestii_1	atp4	89	30	34	TCA (S) => TTA (L)	1
Garuga_forrestii_1	atp4	118	40	44	CGT (R) => TGT (C)	0.71
Garuga_forrestii_1	atp4	215	72	76	TCG (S) => TTG (L)	1
Garuga_forrestii_1	atp4	226	76	80	CCC (P) => TTC (F)	0.57
Garuga_forrestii_1	atp4	227	76	80	CCC (P) => TTC (F)	0.57
Garuga_forrestii_1	atp4	248	83	87	CCT (P) => CTT (L)	1
Garuga_forrestii_1	atp4	395	132	140	TCA (S) => TTA (L)	1
Garuga_forrestii_1	atp4	407	136	144	CCA (P) => CTA (L)	0.71
Garuga_forrestii_1	atp4	416	139	147	ACT (T) => ATT (I)	0.86
Garuga_forrestii_1	atp4	490	164	172	CCC (P) => TCC (S)	0.57
Garuga_forrestii_1	atp6	337	113	114	CCA (P) => TCA (S)	0.75
Garuga_forrestii_1	atp6	416	139	140	TCA (S) => TTA (L)	1
Garuga_forrestii_1	atp6	467	156	157	CCT (P) => CTT (L)	1
Garuga_forrestii_1	atp6	473	158	159	CCG (P) => CTG (L)	1
Garuga_forrestii_1	atp6	529	177	178	CGC (R) => TGC (C)	0.75
Garuga_forrestii_1	atp6	536	179	180	TCG (S) => TTG (L)	0.67
Garuga_forrestii_1	atp6	554	185	186	TCG (S) => TTG (L)	1
Garuga_forrestii_1	atp6	562	188	189	CGT (R) => TGT (C)	1
Garuga_forrestii_1	atp6	701	234	235	TCA (S) => TTA (L)	1
Garuga_forrestii_1	atp6	760	254	255	CCT (P) => TCT (S)	1
Garuga_forrestii_1	atp6	763	255	256	CAT (H) => TAT (Y)	1
Garuga_forrestii_1	atp6	785	262	263	TCA (S) => TTA (L)	1
Garuga_forrestii_1	atp6	827	276	277	TCA (S) => TTA (L)	1
Garuga_forrestii_1	atp6	848	283	284	TCC (S) => TTC (F)	1
Garuga_forrestii_1	atp6	899	300	301	CCT (P) => CTT (L)	0.92
Garuga_forrestii_1	atp6	935	312	313	CCG (P) => CTG (L)	1
Garuga_forrestii_1	atp6	956	319	320	TCA (S) => TTA (L)	1
Garuga_forrestii_1	atp6	964	322	323	CAT (H) => TAT (Y)	1
Garuga_forrestii_1	atp6	971	324	325	TCT (S) => TTT (F)	1
Garuga_forrestii_1	atp6	1018	340	341	CAA (Q) => TAA (X)	1
Garuga_forrestii_1	atp8	47	16	16	TCA (S) => TTA (L)	1
Garuga_forrestii_1	atp8	58	20	20	CTC (L) => TTC (F)	1
Garuga_forrestii_1	atp8	76	26	26	CCC (P) => TTC (F)	0.38
Garuga_forrestii_1	atp8	77	26	26	CCC (P) => TTC (F)	0.38
Garuga_forrestii_1	atp9	20	7	7	TCA (S) => TTA (L)	1
Garuga_forrestii_1	atp9	50	17	17	TCA (S) => TTA (L)	1
Garuga_forrestii_1	atp9	134	45	45	TCA (S) => TTA (L)	1
Garuga_forrestii_1	atp9	182	61	61	TCG (S) => TTG (L)	1
Garuga_forrestii_1	atp9	191	64	64	CCA (P) => CTA (L)	1
Garuga_forrestii_1	atp9	212	71	71	TCA (S) => TTA (L)	1
Garuga_forrestii_1	atp9	223	75	75	CGA (R) => TGA (X)	1
Garuga_forrestii_1	ccmB	28	10	10	CAT (H) => TAT (Y)	0.89
Garuga_forrestii_1	ccmB	43	15	17	CCC (P) => TCC (S)	0.67
Garuga_forrestii_1	ccmB	71	24	26	CCA (P) => CTA (L)	1
Garuga_forrestii_1	ccmB	80	27	29	TCG (S) => TTG (L)	1
Garuga_forrestii_1	ccmB	128	43	45	TCA (S) => TTA (L)	1
Garuga_forrestii_1	ccmB	137	46	48	TCC (S) => TTC (F)	1
Garuga_forrestii_1	ccmB	149	50	52	CCG (P) => CTG (L)	1
Garuga_forrestii_1	ccmB	154	52	54	CGG (R) => TGG (W)	1
Garuga_forrestii_1	ccmB	160	54	56	CCT (P) => TCT (S)	0.67
Garuga_forrestii_1	ccmB	164	55	57	CCG (P) => CTG (L)	0.89
Garuga_forrestii_1	ccmB	172	58	60	CCT (P) => TCT (S)	0.89
Garuga_forrestii_1	ccmB	179	60	62	CCT (P) => CTT (L)	1
Garuga_forrestii_1	ccmB	181	61	63	CCC (P) => TCC (S)	0.78
Garuga_forrestii_1	ccmB	193	65	69	CCT (P) => TTT (F)	0.89
Garuga_forrestii_1	ccmB	194	65	69	CCT (P) => TTT (F)	0.89
Garuga_forrestii_1	ccmB	286	96	102	CGG (R) => TGG (W)	1
Garuga_forrestii_1	ccmB	313	105	111	CGT (R) => TGT (C)	0.89
Garuga_forrestii_1	ccmB	367	123	129	CGG (R) => TGG (W)	0.78
Garuga_forrestii_1	ccmB	424	142	148	CGT (R) => TGT (C)	0.89
Garuga_forrestii_1	ccmB	428	143	149	TCG (S) => TTG (L)	1
Garuga_forrestii_1	ccmB	467	156	163	TCG (S) => TTG (L)	0.89
Garuga_forrestii_1	ccmB	476	159	166	CCA (P) => CTA (L)	0.89
Garuga_forrestii_1	ccmB	485	162	169	TCA (S) => TTA (L)	1
Garuga_forrestii_1	ccmB	503	168	175	CCA (P) => CTA (L)	1
Garuga_forrestii_1	ccmB	512	171	178	TCT (S) => TTT (F)	1
Garuga_forrestii_1	ccmB	514	172	179	CGT (R) => TGT (C)	1
Garuga_forrestii_1	ccmB	551	184	191	TCA (S) => TTA (L)	1
Garuga_forrestii_1	ccmB	554	185	192	TCG (S) => TTG (L)	0.89
Garuga_forrestii_1	ccmB	566	189	196	TCC (S) => TTC (F)	0.78
Garuga_forrestii_1	ccmB	569	190	197	TCT (S) => TTT (F)	0.78
Garuga_forrestii_1	ccmB	572	191	198	CCG (P) => CTG (L)	1
Garuga_forrestii_1	ccmB	596	199	206	TCG (S) => TTG (L)	0.89
Garuga_forrestii_1	ccmC	76	26	32	CGG (R) => TGG (W)	0.78
Garuga_forrestii_1	ccmC	103	35	41	CAT (H) => TAT (Y)	1
Garuga_forrestii_1	ccmC	115	39	45	CGG (R) => TGG (W)	0.78
Garuga_forrestii_1	ccmC	179	60	66	GCG (A) => GTG (V)	0.78
Garuga_forrestii_1	ccmC	184	62	68	CGG (R) => TGG (W)	1
Garuga_forrestii_1	ccmC	331	111	117	CGG (R) => TGG (W)	1
Garuga_forrestii_1	ccmC	395	132	138	TCG (S) => TTG (L)	1
Garuga_forrestii_1	ccmC	421	141	147	CGT (R) => TGT (C)	0.78
Garuga_forrestii_1	ccmC	436	146	152	CCT (P) => TCT (S)	0.89
Garuga_forrestii_1	ccmC	446	149	155	CCG (P) => CTG (L)	0.78
Garuga_forrestii_1	ccmC	458	153	159	TCA (S) => TTA (L)	0.78
Garuga_forrestii_1	ccmC	463	155	161	CGT (R) => TGT (C)	1
Garuga_forrestii_1	ccmC	467	156	162	GCT (A) => GTT (V)	0.78
Garuga_forrestii_1	ccmC	473	158	164	CCG (P) => CTG (L)	1
Garuga_forrestii_1	ccmC	497	166	172	TCT (S) => TTT (F)	1
Garuga_forrestii_1	ccmC	521	174	180	TCG (S) => TTG (L)	1
Garuga_forrestii_1	ccmC	548	183	189	TCT (S) => TTT (F)	1
Garuga_forrestii_1	ccmC	568	190	196	CCT (P) => TCT (S)	1
Garuga_forrestii_1	ccmC	575	192	198	CCC (P) => CTC (L)	1
Garuga_forrestii_1	ccmC	605	202	208	TCC (S) => TTC (F)	1
Garuga_forrestii_1	ccmC	608	203	209	CCC (P) => CTC (L)	0.89
Garuga_forrestii_1	ccmC	614	205	211	TCA (S) => TTA (L)	0.78
Garuga_forrestii_1	ccmC	619	207	213	CGT (R) => TGT (C)	0.78
Garuga_forrestii_1	ccmC	650	217	223	CCT (P) => CTT (L)	0.78
Garuga_forrestii_1	ccmC	656	219	225	CCA (P) => CTA (L)	0.89
Garuga_forrestii_1	ccmC	673	225	231	CCT (P) => TCT (S)	0.78
Garuga_forrestii_1	ccmFc	50	17	17	CCT (P) => CTT (L)	1
Garuga_forrestii_1	ccmFc	52	18	18	CGT (R) => TGT (C)	1
Garuga_forrestii_1	ccmFc	103	35	35	CCC (P) => TCC (S)	1
Garuga_forrestii_1	ccmFc	119	40	40	TCT (S) => TTT (F)	1
Garuga_forrestii_1	ccmFc	122	41	41	TCT (S) => TTT (F)	1
Garuga_forrestii_1	ccmFc	146	49	49	CCT (P) => CTT (L)	1
Garuga_forrestii_1	ccmFc	151	51	51	CCT (P) => TCT (S)	0.83
Garuga_forrestii_1	ccmFc	160	54	54	CCT (P) => TCT (S)	0.67
Garuga_forrestii_1	ccmFc	310	104	104	CGT (R) => TGT (C)	0.5
Garuga_forrestii_1	ccmFc	334	112	112	CTT (L) => TTT (F)	0.33
Garuga_forrestii_1	ccmFc	391	131	131	CGT (R) => TGT (C)	1
Garuga_forrestii_1	ccmFc	406	136	136	CGT (R) => TGT (C)	0.83
Garuga_forrestii_1	ccmFc	707	236	240	GCT (A) => GTT (V)	0.83
Garuga_forrestii_1	ccmFc	1163	388	395	TCG (S) => TTG (L)	1
Garuga_forrestii_1	ccmFc	1237	413	420	CGG (R) => TGG (W)	1
Garuga_forrestii_1	ccmFc	1262	421	428	TCG (S) => TTG (L)	1
Garuga_forrestii_1	ccmFc	1318	440	447	CGA (R) => TGA (X)	1
Garuga_forrestii_1	ccmFn	38	13	15	CCG (P) => CTG (L)	1
Garuga_forrestii_1	ccmFn	98	33	35	CCT (P) => CTT (L)	1
Garuga_forrestii_1	ccmFn	137	46	48	TCG (S) => TTG (L)	1
Garuga_forrestii_1	ccmFn	142	48	50	CGT (R) => TGT (C)	1
Garuga_forrestii_1	ccmFn	151	51	53	CCT (P) => TCT (S)	0.83
Garuga_forrestii_1	ccmFn	248	83	85	TCA (S) => TTA (L)	1
Garuga_forrestii_1	ccmFn	256	86	88	CGG (R) => TGG (W)	1
Garuga_forrestii_1	ccmFn	263	88	90	CCA (P) => CTA (L)	0.83
Garuga_forrestii_1	ccmFn	283	95	97	CTT (L) => TTT (F)	0.83
Garuga_forrestii_1	ccmFn	334	112	114	CAT (H) => TAT (Y)	0.67
Garuga_forrestii_1	ccmFn	365	122	124	TCG (S) => TTG (L)	0.67
Garuga_forrestii_1	ccmFn	398	133	135	CCT (P) => CTT (L)	0.33
Garuga_forrestii_1	ccmFn	478	160	164	CGT (R) => TGT (C)	0.83
Garuga_forrestii_1	ccmFn	559	187	191	CCT (P) => TTT (F)	0.5
Garuga_forrestii_1	ccmFn	560	187	191	CCT (P) => TTT (F)	0.5
Garuga_forrestii_1	ccmFn	611	204	208	CCT (P) => CTT (L)	0.5
Garuga_forrestii_1	ccmFn	706	236	240	CCT (P) => TTT (F)	0.67
Garuga_forrestii_1	ccmFn	707	236	240	CCT (P) => TTT (F)	0.67
Garuga_forrestii_1	ccmFn	716	239	243	TCA (S) => TTA (L)	0.83
Garuga_forrestii_1	ccmFn	754	252	256	CGT (R) => TGT (C)	1
Garuga_forrestii_1	ccmFn	776	259	263	TCA (S) => TTA (L)	1
Garuga_forrestii_1	ccmFn	788	263	267	CCA (P) => CTA (L)	1
Garuga_forrestii_1	ccmFn	803	268	272	TCA (S) => TTA (L)	1
Garuga_forrestii_1	ccmFn	952	318	322	CGC (R) => TGC (C)	1
Garuga_forrestii_1	ccmFn	994	332	336	CTT (L) => TTT (F)	1
Garuga_forrestii_1	ccmFn	1298	433	454	CCA (P) => CTA (L)	1
Garuga_forrestii_1	ccmFn	1330	444	465	CGG (R) => TGG (W)	1
Garuga_forrestii_1	ccmFn	1348	450	471	CGG (R) => TGG (W)	1
Garuga_forrestii_1	ccmFn	1381	461	482	CGG (R) => TGG (W)	1
Garuga_forrestii_1	ccmFn	1399	467	488	CGT (R) => TGT (C)	1
Garuga_forrestii_1	ccmFn	1442	481	502	TCG (S) => TTG (L)	1
Garuga_forrestii_1	ccmFn	1462	488	509	CTT (L) => TTT (F)	1
Garuga_forrestii_1	ccmFn	1466	489	510	CCA (P) => CTA (L)	1
Garuga_forrestii_1	ccmFn	1478	493	514	TCA (S) => TTA (L)	1
Garuga_forrestii_1	ccmFn	1513	505	526	CCC (P) => TCC (S)	1
Garuga_forrestii_1	ccmFn	1561	521	542	CGG (R) => TGG (W)	0.67
Garuga_forrestii_1	cob	118	40	41	CCG (P) => TCG (S)	0.92
Garuga_forrestii_1	cob	286	96	97	CTC (L) => TTC (F)	1
Garuga_forrestii_1	cob	298	100	101	CAC (H) => TAC (Y)	1
Garuga_forrestii_1	cob	325	109	110	CAT (H) => TAT (Y)	1
Garuga_forrestii_1	cob	407	136	137	ACA (T) => ATA (I)	1
Garuga_forrestii_1	cob	568	190	191	CAT (H) => TAT (Y)	0.92
Garuga_forrestii_1	cob	808	270	271	CCC (P) => TCC (S)	1
Garuga_forrestii_1	cob	853	285	286	CAT (H) => TAT (Y)	1
Garuga_forrestii_1	cob	908	303	304	CCA (P) => CTA (L)	1
Garuga_forrestii_1	cob	982	328	329	CAC (H) => TAC (Y)	0.85
Garuga_forrestii_1	cob	1084	362	363	CCT (P) => TCT (S)	1
Garuga_forrestii_1	cob	1124	375	376	CCG (P) => CTG (L)	1
Garuga_forrestii_1	cox1	11	4	4	CCG (P) => CTG (L)	0.67
Garuga_forrestii_1	cox1	242	81	82	TCT (S) => TTT (F)	1
Garuga_forrestii_1	cox1	254	85	86	TCT (S) => TTT (F)	1
Garuga_forrestii_1	cox1	443	148	149	TCA (S) => TTA (L)	1
Garuga_forrestii_1	cox1	452	151	152	TCT (S) => TTT (F)	1
Garuga_forrestii_1	cox1	515	172	173	TCC (S) => TTC (F)	1
Garuga_forrestii_1	cox1	551	184	185	TCA (S) => TTA (L)	1
Garuga_forrestii_1	cox1	590	197	198	CCA (P) => CTA (L)	1
Garuga_forrestii_1	cox1	668	223	224	TCT (S) => TTT (F)	1
Garuga_forrestii_1	cox1	746	249	250	CCC (P) => CTC (L)	1
Garuga_forrestii_1	cox1	761	254	255	TCC (S) => TTC (F)	1
Garuga_forrestii_1	cox1	1079	360	361	TCG (S) => TTG (L)	1
Garuga_forrestii_1	cox1	1186	396	397	CAC (H) => TAC (Y)	1
Garuga_forrestii_1	cox1	1402	468	469	CGT (R) => TGT (C)	0.67
Garuga_forrestii_1	cox1	1405	469	470	CGT (R) => TGT (C)	0.78
Garuga_forrestii_1	cox1	1433	478	479	TCA (S) => TTA (L)	1
Garuga_forrestii_1	cox1	1489	497	498	CCA (P) => TCA (S)	1
Garuga_forrestii_1	cox1	1499	500	501	CCG (P) => CTG (L)	1
Garuga_forrestii_1	cox2	71	24	26	TCT (S) => TTT (F)	1
Garuga_forrestii_1	cox2	163	55	57	CGG (R) => TGG (W)	1
Garuga_forrestii_1	cox2	253	85	87	CGG (R) => TGG (W)	1
Garuga_forrestii_1	cox2	278	93	95	CCG (P) => CTG (L)	1
Garuga_forrestii_1	cox2	379	127	129	CGG (R) => TGG (W)	1
Garuga_forrestii_1	cox2	443	148	150	ACG (T) => ATG (M)	1
Garuga_forrestii_1	cox2	476	159	161	TCA (S) => TTA (L)	1
Garuga_forrestii_1	cox2	557	186	188	CCT (P) => CTT (L)	1
Garuga_forrestii_1	cox2	581	194	196	TCA (S) => TTA (L)	1
Garuga_forrestii_1	cox2	632	211	213	TCG (S) => TTG (L)	0.84
Garuga_forrestii_1	cox2	698	233	235	ACG (T) => ATG (M)	1
Garuga_forrestii_1	cox2	721	241	243	CCT (P) => TCT (S)	0.79
Garuga_forrestii_1	cox2	742	248	250	CGG (R) => TGG (W)	1
Garuga_forrestii_1	cox3	112	38	39	CCA (P) => TCA (S)	1
Garuga_forrestii_1	cox3	245	82	83	CCT (P) => CTT (L)	0.92
Garuga_forrestii_1	cox3	257	86	87	TCT (S) => TTT (F)	0.67
Garuga_forrestii_1	cox3	289	97	98	CTT (L) => TTT (F)	0.92
Garuga_forrestii_1	cox3	298	100	101	CTT (L) => TTT (F)	1
Garuga_forrestii_1	cox3	311	104	105	TCT (S) => TTT (F)	0.92
Garuga_forrestii_1	cox3	314	105	106	TCT (S) => TTT (F)	0.92
Garuga_forrestii_1	cox3	413	138	139	CCT (P) => CTT (L)	0.83
Garuga_forrestii_1	cox3	566	189	190	TCC (S) => TTC (F)	0.92
Garuga_forrestii_1	cox3	602	201	202	TCC (S) => TTC (F)	1
Garuga_forrestii_1	cox3	754	252	253	CGG (R) => TGG (W)	0.92
Garuga_forrestii_1	cox3	764	255	256	CCA (P) => CTA (L)	0.92
Garuga_forrestii_1	matR	32	11	31	TCT (S) => TTT (F)	0.62
Garuga_forrestii_1	matR	193	65	85	CCA (P) => TCA (S)	0.75
Garuga_forrestii_1	matR	236	79	99	TCC (S) => TTC (F)	0.62
Garuga_forrestii_1	matR	326	109	129	CCA (P) => CTA (L)	1
Garuga_forrestii_1	matR	923	308	332	TCA (S) => TTA (L)	1
Garuga_forrestii_1	matR	1064	355	379	CCC (P) => CTC (L)	1
Garuga_forrestii_1	matR	1409	470	495	GCG (A) => GTG (V)	0.62
Garuga_forrestii_1	matR	1679	560	585	TCC (S) => TTC (F)	1
Garuga_forrestii_1	matR	1700	567	592	CCT (P) => CTT (L)	1
Garuga_forrestii_1	matR	1720	574	599	CGC (R) => TGC (C)	1
Garuga_forrestii_1	matR	1756	586	611	CAC (H) => TAC (Y)	1
Garuga_forrestii_1	matR	1826	609	634	CCA (P) => CTA (L)	0.88
Garuga_forrestii_1	matR	1844	615	640	TCA (S) => TTA (L)	0.88
Garuga_forrestii_1	mttB	56	19	164	TCG (S) => TTG (L)	0.88
Garuga_forrestii_1	mttB	64	22	167	CCA (P) => TCA (S)	1
Garuga_forrestii_1	mttB	100	34	179	CGT (R) => TGT (C)	0.88
Garuga_forrestii_1	mttB	107	36	181	CCA (P) => CTA (L)	0.62
Garuga_forrestii_1	mttB	113	38	183	CCA (P) => CTA (L)	0.5
Garuga_forrestii_1	mttB	137	46	191	TCC (S) => TTC (F)	0.75
Garuga_forrestii_1	mttB	169	57	202	CCG (P) => TCG (S)	1
Garuga_forrestii_1	mttB	191	64	209	TCC (S) => TTC (F)	0.38
Garuga_forrestii_1	mttB	226	76	221	CGT (R) => TGT (C)	0.62
Garuga_forrestii_1	mttB	272	91	236	TCG (S) => TTG (L)	0.75
Garuga_forrestii_1	nad1	2	1	1	ACG (T) => ATG (M)	1
Garuga_forrestii_1	nad1	167	56	59	TCG (S) => TTG (L)	1
Garuga_forrestii_1	nad1	215	72	75	TCC (S) => TTC (F)	0.9
Garuga_forrestii_1	nad1	265	89	92	CGG (R) => TGG (W)	1
Garuga_forrestii_1	nad1	308	103	106	CCG (P) => CTG (L)	1
Garuga_forrestii_1	nad1	368	123	126	ACA (T) => ATA (I)	0.7
Garuga_forrestii_1	nad1	376	126	129	CGG (R) => TGG (W)	1
Garuga_forrestii_1	nad1	490	164	167	CCC (P) => TCC (S)	1
Garuga_forrestii_1	nad1	493	165	168	CGT (R) => TGT (C)	1
Garuga_forrestii_1	nad1	500	167	170	TCG (S) => TTG (L)	0.7
Garuga_forrestii_1	nad1	536	179	182	TCT (S) => TTT (F)	1
Garuga_forrestii_1	nad1	571	191	194	CTC (L) => TTC (F)	1
Garuga_forrestii_1	nad1	580	194	197	CGT (R) => TGT (C)	1
Garuga_forrestii_1	nad1	635	212	215	TCA (S) => TTA (L)	1
Garuga_forrestii_1	nad1	674	225	228	TCT (S) => TTT (F)	0.9
Garuga_forrestii_1	nad1	725	242	245	CCA (P) => CTA (L)	1
Garuga_forrestii_1	nad1	734	245	248	TCG (S) => TTG (L)	0.9
Garuga_forrestii_1	nad1	740	247	250	TCT (S) => TTT (F)	1
Garuga_forrestii_1	nad1	743	248	251	CCA (P) => CTA (L)	1
Garuga_forrestii_1	nad1	755	252	255	CCG (P) => CTG (L)	1
Garuga_forrestii_1	nad1	802	268	271	CGG (R) => TGG (W)	1
Garuga_forrestii_1	nad1	898	300	303	CGG (R) => TGG (W)	1
Garuga_forrestii_1	nad1	928	310	313	CGG (R) => TGG (W)	1
Garuga_forrestii_1	nad1	937	313	316	CCC (P) => TCC (S)	0.6
Garuga_forrestii_1	nad2	26	9	10	TCC (S) => TTC (F)	0.89
Garuga_forrestii_1	nad2	262	88	89	CTT (L) => TTT (F)	0.56
Garuga_forrestii_1	nad2	308	103	104	TCT (S) => TTT (F)	0.67
Garuga_forrestii_1	nad2	356	119	120	CCA (P) => CTA (L)	1
Garuga_forrestii_1	nad2	361	121	122	CCT (P) => TCT (S)	1
Garuga_forrestii_1	nad2	367	123	124	CGC (R) => TGC (C)	1
Garuga_forrestii_1	nad2	394	132	133	CAT (H) => TAT (Y)	1
Garuga_forrestii_1	nad2	401	134	135	TCA (S) => TTA (L)	1
Garuga_forrestii_1	nad2	428	143	144	CCT (P) => CTT (L)	1
Garuga_forrestii_1	nad2	497	166	167	TCG (S) => TTG (L)	1
Garuga_forrestii_1	nad2	523	175	176	CCC (P) => TCC (S)	1
Garuga_forrestii_1	nad2	662	221	225	TCT (S) => TTT (F)	1
Garuga_forrestii_1	nad2	788	263	267	TCT (S) => TTT (F)	0.67
Garuga_forrestii_1	nad2	800	267	271	TCA (S) => TTA (L)	1
Garuga_forrestii_1	nad2	809	270	274	TCT (S) => TTT (F)	1
Garuga_forrestii_1	nad2	920	307	311	CCT (P) => CTT (L)	1
Garuga_forrestii_1	nad2	928	310	314	CAT (H) => TAT (Y)	1
Garuga_forrestii_1	nad2	958	320	324	CGT (R) => TGT (C)	0.78
Garuga_forrestii_1	nad2	962	321	325	ACT (T) => ATT (I)	1
Garuga_forrestii_1	nad2	1058	353	357	TCA (S) => TTA (L)	1
Garuga_forrestii_1	nad2	1127	376	380	TCG (S) => TTG (L)	1
Garuga_forrestii_1	nad2	1247	416	420	CCA (P) => CTA (L)	0.67
Garuga_forrestii_1	nad2	1276	426	430	CGT (R) => TGT (C)	1
Garuga_forrestii_1	nad2	1298	433	437	GCG (A) => GTG (V)	1
Garuga_forrestii_1	nad2	1400	467	471	TCA (S) => TTA (L)	0.67
Garuga_forrestii_1	nad2	1457	486	490	TCA (S) => TTA (L)	1
Garuga_forrestii_1	nad3	5	2	2	TCA (S) => TTA (L)	0.68
Garuga_forrestii_1	nad3	44	15	15	CCG (P) => CTG (L)	1
Garuga_forrestii_1	nad3	62	21	21	CCA (P) => CTA (L)	0.95
Garuga_forrestii_1	nad3	146	49	50	TCC (S) => TTC (F)	1
Garuga_forrestii_1	nad3	344	115	116	TCG (S) => TTG (L)	1
Garuga_forrestii_1	nad3	349	117	118	CGG (R) => TGG (W)	1
Garuga_forrestii_1	nad4	29	10	10	TCT (S) => TTT (F)	0.67
Garuga_forrestii_1	nad4	44	15	15	CCT (P) => CTT (L)	1
Garuga_forrestii_1	nad4	74	25	25	ACT (T) => ATT (I)	0.89
Garuga_forrestii_1	nad4	77	26	26	CCT (P) => CTT (L)	0.78
Garuga_forrestii_1	nad4	107	36	36	CCG (P) => CTG (L)	1
Garuga_forrestii_1	nad4	158	53	53	CCT (P) => CTT (L)	1
Garuga_forrestii_1	nad4	164	55	55	CCT (P) => CTT (L)	0.67
Garuga_forrestii_1	nad4	166	56	56	CGG (R) => TGG (W)	1
Garuga_forrestii_1	nad4	197	66	66	TCT (S) => TTT (F)	1
Garuga_forrestii_1	nad4	362	121	121	ACA (T) => ATA (I)	0.89
Garuga_forrestii_1	nad4	376	126	126	CGT (R) => TGT (C)	0.78
Garuga_forrestii_1	nad4	403	135	135	CGC (R) => TGC (C)	1
Garuga_forrestii_1	nad4	416	139	139	CCT (P) => CTT (L)	0.89
Garuga_forrestii_1	nad4	436	146	146	CCC (P) => TTC (F)	0.89
Garuga_forrestii_1	nad4	437	146	146	CCC (P) => TTC (F)	0.89
Garuga_forrestii_1	nad4	449	150	150	CCA (P) => CTA (L)	1
Garuga_forrestii_1	nad4	577	193	193	CTC (L) => TTC (F)	0.67
Garuga_forrestii_1	nad4	608	203	203	TCA (S) => TTA (L)	1
Garuga_forrestii_1	nad4	659	220	220	TCT (S) => TTT (F)	1
Garuga_forrestii_1	nad4	767	256	256	CCT (P) => CTT (L)	1
Garuga_forrestii_1	nad4	784	262	262	CAC (H) => TAC (Y)	1
Garuga_forrestii_1	nad4	836	279	279	TCC (S) => TTC (F)	1
Garuga_forrestii_1	nad4	896	299	299	TCA (S) => TTA (L)	0.89
Garuga_forrestii_1	nad4	977	326	326	CCG (P) => CTG (L)	0.78
Garuga_forrestii_1	nad4	1007	336	336	CCA (P) => CTA (L)	1
Garuga_forrestii_1	nad4	1010	337	337	CCG (P) => CTG (L)	1
Garuga_forrestii_1	nad4	1129	377	377	CTC (L) => TTC (F)	1
Garuga_forrestii_1	nad4	1132	378	378	CCT (P) => TCT (S)	1
Garuga_forrestii_1	nad4	1148	383	383	TCT (S) => TTT (F)	0.89
Garuga_forrestii_1	nad4	1172	391	391	TCA (S) => TTA (L)	1
Garuga_forrestii_1	nad4	1205	402	402	CCC (P) => CTC (L)	1
Garuga_forrestii_1	nad4	1355	452	452	TCA (S) => TTA (L)	1
Garuga_forrestii_1	nad4	1373	458	458	TCC (S) => TTC (F)	0.78
Garuga_forrestii_1	nad4	1405	469	469	CGG (R) => TGG (W)	1
Garuga_forrestii_1	nad4	1417	473	473	CAC (H) => TAC (Y)	1
Garuga_forrestii_1	nad4	1433	478	478	CCG (P) => CTG (L)	1
Garuga_forrestii_1	nad4	1438	480	480	CGC (R) => TGC (C)	1
Garuga_forrestii_1	nad4L	2	1	1	ACG (T) => ATG (M)	1
Garuga_forrestii_1	nad4L	8	3	3	CCT (P) => CTT (L)	0.88
Garuga_forrestii_1	nad4L	41	14	14	TCT (S) => TTT (F)	1
Garuga_forrestii_1	nad4L	55	19	19	CGG (R) => TGG (W)	1
Garuga_forrestii_1	nad4L	86	29	29	CCT (P) => CTT (L)	1
Garuga_forrestii_1	nad4L	95	32	32	TCA (S) => TTA (L)	1
Garuga_forrestii_1	nad4L	110	37	37	TCA (S) => TTA (L)	1
Garuga_forrestii_1	nad4L	131	44	44	TCG (S) => TTG (L)	0.88
Garuga_forrestii_1	nad4L	158	53	53	TCG (S) => TTG (L)	1
Garuga_forrestii_1	nad4L	179	60	60	TCA (S) => TTA (L)	0.75
Garuga_forrestii_1	nad4L	188	63	63	TCA (S) => TTA (L)	0.88
Garuga_forrestii_1	nad4L	197	66	66	CCA (P) => CTA (L)	0.88
Garuga_forrestii_1	nad5	155	52	52	CCG (P) => CTG (L)	1
Garuga_forrestii_1	nad5	242	81	81	CCG (P) => CTG (L)	1
Garuga_forrestii_1	nad5	358	120	120	CTT (L) => TTT (F)	1
Garuga_forrestii_1	nad5	374	125	125	CCA (P) => CTA (L)	0.9
Garuga_forrestii_1	nad5	398	133	133	TCT (S) => TTT (F)	0.9
Garuga_forrestii_1	nad5	494	165	165	ACA (T) => ATA (I)	1
Garuga_forrestii_1	nad5	539	180	180	CCT (P) => CTT (L)	1
Garuga_forrestii_1	nad5	548	183	183	TCG (S) => TTG (L)	0.4
Garuga_forrestii_1	nad5	553	185	185	CGT (R) => TGT (C)	1
Garuga_forrestii_1	nad5	629	210	213	TCT (S) => TTT (F)	0.9
Garuga_forrestii_1	nad5	676	226	229	CTT (L) => TTT (F)	0.9
Garuga_forrestii_1	nad5	713	238	241	TCG (S) => TTG (L)	1
Garuga_forrestii_1	nad5	725	242	245	TCA (S) => TTA (L)	1
Garuga_forrestii_1	nad5	764	255	258	TCG (S) => TTG (L)	1
Garuga_forrestii_1	nad5	835	279	282	CCA (P) => TCA (S)	0.9
Garuga_forrestii_1	nad5	863	288	291	TCT (S) => TTT (F)	0.8
Garuga_forrestii_1	nad5	875	292	295	ACG (T) => ATG (M)	1
Garuga_forrestii_1	nad5	1120	374	377	CCC (P) => TCC (S)	0.7
Garuga_forrestii_1	nad5	1490	497	500	CCC (P) => CTC (L)	0.8
Garuga_forrestii_1	nad5	1550	517	520	ACC (T) => ATC (I)	0.9
Garuga_forrestii_1	nad5	1568	523	526	CCG (P) => CTG (L)	0.9
Garuga_forrestii_1	nad5	1580	527	530	TCA (S) => TTA (L)	0.8
Garuga_forrestii_1	nad5	1589	530	533	TCT (S) => TTT (F)	0.9
Garuga_forrestii_1	nad5	1610	537	540	CCC (P) => CTC (L)	0.7
Garuga_forrestii_1	nad5	1895	632	635	TCA (S) => TTA (L)	1
Garuga_forrestii_1	nad5	1916	639	642	TCT (S) => TTT (F)	0.7
Garuga_forrestii_1	nad5	1918	640	643	CGT (R) => TGT (C)	0.7
Garuga_forrestii_1	nad5	1958	653	656	TCG (S) => TTG (L)	0.9
Garuga_forrestii_1	nad6	53	18	20	GCA (A) => GTA (V)	0.7
Garuga_forrestii_1	nad6	88	30	32	CCC (P) => TTC (F)	0.7
Garuga_forrestii_1	nad6	89	30	32	CCC (P) => TTC (F)	0.7
Garuga_forrestii_1	nad6	95	32	34	CCA (P) => CTA (L)	1
Garuga_forrestii_1	nad6	103	35	37	CGC (R) => TGC (C)	1
Garuga_forrestii_1	nad6	146	49	51	TCC (S) => TTC (F)	1
Garuga_forrestii_1	nad6	161	54	56	CCA (P) => CTA (L)	1
Garuga_forrestii_1	nad6	169	57	59	CAT (H) => TAT (Y)	1
Garuga_forrestii_1	nad6	191	64	66	TCA (S) => TTA (L)	1
Garuga_forrestii_1	nad6	446	149	151	TCC (S) => TTC (F)	1
Garuga_forrestii_1	nad6	463	155	157	CCT (P) => TCT (S)	0.8
Garuga_forrestii_1	nad7	44	15	15	TCG (S) => TTG (L)	0.75
Garuga_forrestii_1	nad7	83	28	28	TCA (S) => TTA (L)	1
Garuga_forrestii_1	nad7	89	30	30	TCA (S) => TTA (L)	1
Garuga_forrestii_1	nad7	143	48	48	TCA (S) => TTA (L)	1
Garuga_forrestii_1	nad7	206	69	69	TCT (S) => TTT (F)	1
Garuga_forrestii_1	nad7	215	72	72	TCA (S) => TTA (L)	0.88
Garuga_forrestii_1	nad7	250	84	84	CAT (H) => TAT (Y)	1
Garuga_forrestii_1	nad7	257	86	86	TCA (S) => TTA (L)	1
Garuga_forrestii_1	nad7	322	108	108	CGT (R) => TGT (C)	1
Garuga_forrestii_1	nad7	341	114	114	TCA (S) => TTA (L)	0.88
Garuga_forrestii_1	nad7	350	117	117	TCA (S) => TTA (L)	1
Garuga_forrestii_1	nad7	389	130	130	TCA (S) => TTA (L)	1
Garuga_forrestii_1	nad7	410	137	137	TCT (S) => TTT (F)	1
Garuga_forrestii_1	nad7	539	180	180	TCC (S) => TTC (F)	1
Garuga_forrestii_1	nad7	584	195	195	TCA (S) => TTA (L)	0.88
Garuga_forrestii_1	nad7	685	229	229	CCA (P) => TCA (S)	0.88
Garuga_forrestii_1	nad7	704	235	235	TCG (S) => TTG (L)	1
Garuga_forrestii_1	nad7	730	244	244	CAT (H) => TAT (Y)	1
Garuga_forrestii_1	nad7	745	249	249	CCT (P) => TTT (F)	1
Garuga_forrestii_1	nad7	746	249	249	CCT (P) => TTT (F)	1
Garuga_forrestii_1	nad7	775	259	259	CGC (R) => TGC (C)	1
Garuga_forrestii_1	nad7	842	281	282	CCT (P) => CTT (L)	1
Garuga_forrestii_1	nad7	932	311	312	TCA (S) => TTA (L)	0.88
Garuga_forrestii_1	nad7	950	317	318	CCT (P) => CTT (L)	1
Garuga_forrestii_1	nad7	979	327	328	CCT (P) => TCT (S)	0.88
Garuga_forrestii_1	nad7	1063	355	356	CGT (R) => TGT (C)	1
Garuga_forrestii_1	nad7	1085	362	363	TCT (S) => TTT (F)	1
Garuga_forrestii_1	nad7	1109	370	371	TCT (S) => TTT (F)	1
Garuga_forrestii_1	nad7	1130	377	378	CCA (P) => CTA (L)	1
Garuga_forrestii_1	nad7	1172	391	392	TCT (S) => TTT (F)	1
Garuga_forrestii_1	nad9	14	5	5	TCC (S) => TTC (F)	0.67
Garuga_forrestii_1	nad9	92	31	31	TCT (S) => TTT (F)	0.75
Garuga_forrestii_1	nad9	167	56	56	TCG (S) => TTG (L)	0.92
Garuga_forrestii_1	nad9	190	64	64	CAT (H) => TAT (Y)	1
Garuga_forrestii_1	nad9	298	100	100	CCG (P) => TCG (S)	0.83
Garuga_forrestii_1	nad9	328	110	110	CGG (R) => TGG (W)	1
Garuga_forrestii_1	nad9	398	133	133	TCA (S) => TTA (L)	1
Garuga_forrestii_1	nad9	439	147	147	CTT (L) => TTT (F)	1
Garuga_forrestii_1	rpl10	101	34	34	TCG (S) => TTG (L)	0.83
Garuga_forrestii_1	rpl10	134	45	45	CCA (P) => CTA (L)	0.83
Garuga_forrestii_1	rpl10	155	52	52	CCA (P) => CTA (L)	0.83
Garuga_forrestii_1	rpl10	239	80	80	TCG (S) => TTG (L)	0.83
Garuga_forrestii_1	rpl10	314	105	105	TCA (S) => TTA (L)	0.83
Garuga_forrestii_1	rpl16	37	13	27	CAG (Q) => TAG (X)	0.56
Garuga_forrestii_1	rpl16	185	62	76	ACT (T) => ATT (I)	1
Garuga_forrestii_1	rpl16	245	82	96	ACA (T) => ATA (I)	0.89
Garuga_forrestii_1	rpl16	313	105	122	CTC (L) => TTC (F)	0.89
Garuga_forrestii_1	rpl16	416	139	156	CCA (P) => CTA (L)	1
Garuga_forrestii_1	rpl16	482	161	178	CCA (P) => CTA (L)	0.89
Garuga_forrestii_1	rpl16	488	163	180	TCG (S) => TTG (L)	0.67
Garuga_forrestii_1	rpl2	215	72	72	CCA (P) => CTA (L)	0.75
Garuga_forrestii_1	rpl2	482	161	167	GCG (A) => GTG (V)	0.5
Garuga_forrestii_1	rpl2	970	324	384	CCC (P) => TCC (S)	0.5
Garuga_forrestii_1	rpl5	17	6	40	TCG (S) => TTG (L)	1
Garuga_forrestii_1	rpl5	92	31	67	CCG (P) => CTG (L)	0.44
Garuga_forrestii_1	rpl5	94	32	68	CGC (R) => TGC (C)	0.89
Garuga_forrestii_1	rpl5	254	85	129	TCG (S) => TTG (L)	0.44
Garuga_forrestii_1	rpl5	437	146	192	CCA (P) => CTA (L)	0.89
Garuga_forrestii_1	rpl5	440	147	193	CCG (P) => CTG (L)	1
Garuga_forrestii_1	rps10	2	1	1	ACG (T) => ATG (M)	1
Garuga_forrestii_1	rps10	16	6	6	CGC (R) => TGC (C)	0.4
Garuga_forrestii_1	rps10	238	80	80	CGG (R) => TGG (W)	0.6
Garuga_forrestii_1	rps10	302	101	101	TCG (S) => TTG (L)	1
Garuga_forrestii_1	rps10	331	111	111	CGA (R) => TGA (X)	0.6
Garuga_forrestii_1	rps3	64	22	22	CGG (R) => TGG (W)	1
Garuga_forrestii_1	rps3	92	31	31	TCA (S) => TTA (L)	0.71
Garuga_forrestii_1	rps3	481	161	166	CCA (P) => TCA (S)	0.86
Garuga_forrestii_1	rps3	512	171	176	TCA (S) => TTA (L)	0.71
Garuga_forrestii_1	rps3	713	238	251	TCG (S) => TTG (L)	0.86
Garuga_forrestii_1	rps3	1364	455	480	CCG (P) => CTG (L)	1
Garuga_forrestii_1	rps3	1555	519	545	CGT (R) => TGT (C)	1
Garuga_forrestii_1	rps3	1588	530	556	CCT (P) => TCT (S)	0.57
Garuga_forrestii_1	rps3	1619	540	566	TCA (S) => TTA (L)	0.86
Garuga_forrestii_1	rps4	41	14	100	CCA (P) => CTA (L)	1
Garuga_forrestii_1	rps4	50	17	103	CCA (P) => CTA (L)	0.83
Garuga_forrestii_1	rps4	74	25	111	CCG (P) => CTG (L)	0.83
Garuga_forrestii_1	rps4	91	31	117	CGT (R) => TGT (C)	0.5
Garuga_forrestii_1	rps4	119	40	126	CCG (P) => CTG (L)	1
Garuga_forrestii_1	rps4	266	89	175	TCA (S) => TTA (L)	1
Garuga_forrestii_1	rps4	698	233	349	TCG (S) => TTG (L)	0.83
Garuga_forrestii_1	rps4	709	237	353	CAT (H) => TAT (Y)	0.83
Garuga_forrestii_1	rps4	719	240	356	CCA (P) => CTA (L)	0.67
Garuga_forrestii_1	rps4	734	245	361	TCT (S) => TTT (F)	1
Garuga_forrestii_1	rps4	785	262	378	CCA (P) => CTA (L)	0.83
Garuga_forrestii_1	rps4	794	265	381	CCT (P) => CTT (L)	0.83
Garuga_forrestii_1	rps4	799	267	383	CGG (R) => TGG (W)	0.83
Garuga_forrestii_1	sdh3	67	23	23	CCA (P) => TCA (S)	1
Garuga_forrestii_1	sdh3	74	25	25	TCC (S) => TTC (F)	1
Garuga_forrestii_1	sdh4	155	52	52	CCA (P) => CTA (L)	0.88
Garuga_forrestii_1	sdh4	203	68	68	CCA (P) => CTA (L)	0.75
Garuga_forrestii_1	sdh4	259	87	87	CAT (H) => TAT (Y)	0.88
Garuga_forrestii_1	sdh4	353	118	118	TCT (S) => TTT (F)	0.5
Garuga_forrestii_1	sdh4	385	129	129	CGA (R) => TGA (X)	1
