# Supplementary material for: Features and evolutionary adaptations of the mitochondrial genome of Garuga forrestii W. W. Sm
Source: Front Plant Sci. 2025 Jan 20;15:1509669. doi: 10.3389/fpls.2024.1509669 (PMC11788303; doi:10.3389/fpls.2024.1509669)
Supplement: Supplementary file 1 [file DataSheet1.zip › ▓╣│Σ▒φ/Supplementary Table 5.xls]

Type	RNA-editing	Number	Percentage
hydrophilic-hydrophilic	CAC (H) => TAC (Y)	6
	CAT (H) => TAT (Y)	16
	CGC (R) => TGC (C)	10
	CGT (R) => TGT (C)	31
	total	63	13.24%
hydrophilic-hydrophobic	ACA (T) => ATA (I)	5
	ACC (T) => ATC (I)	1
	ACG (T) => ATG (M)	6
	ACT (T) => ATT (I)	4
	CGG (R) => TGG (W)	31
	TCA (S) => TTA (L)	65
	TCC (S) => TTC (F)	22
	TCG (S) => TTG (L)	44
	TCT (S) => TTT (F)	42
	total	220	46.22%
hydrophilic-stop	CAA (Q) => TAA (X)	1
	CAG (Q) => TAG (X)	1
	CGA (R) => TGA (X)	4
	total	6	1.26%
hydrophobic-hydrophilic	CCA (P) => TCA (S)	9
	CCC (P) => TCC (S)	12
	CCG (P) => TCG (S)	3
	CCT (P) => TCT (S)	16
	total	40	8.40%
hydrophobic-hydrophobic	CCA (P) => CTA (L)	44
	CCC (P) => CTC (L)	7
	CCC (P) => TTC (F)	8
	CCG (P) => CTG (L)	28
	CCT (P) => CTT (L)	28
	CCT (P) => TTT (F)	8
	CTC (L) => TTC (F)	6
	CTT (L) => TTT (F)	11
	GCA (A) => GTA (V)	1
	GCG (A) => GTG (V)	4
	GCT (A) => GTT (V)	2
	total	147	30.88%
	All	476	100%
