# Supplementary material for: Features and evolutionary adaptations of the mitochondrial genome of Garuga forrestii W. W. Sm
Source: Front Plant Sci. 2025 Jan 20;15:1509669. doi: 10.3389/fpls.2024.1509669 (PMC11788303; doi:10.3389/fpls.2024.1509669)
Supplement: Supplementary file 1 [file DataSheet1.zip › ▓╣│Σ▒φ/Supplementary Table 6.xls]

AminoAcid	Symbol	Codon	No.	RSCU
*	Ter	UAA	16	1.3714
*	Ter	UAG	6	0.5143
*	Ter	UGA	13	1.1143
A	Ala	GCA	152	0.9339
A	Ala	GCC	146	0.8971
A	Ala	GCG	84	0.5161
A	Ala	GCU	269	1.6528
C	Cys	UGC	58	0.7682
C	Cys	UGU	93	1.2318
D	Asp	GAC	101	0.6103
D	Asp	GAU	230	1.3897
E	Glu	GAA	295	1.3626
E	Glu	GAG	138	0.6374
F	Phe	UUC	303	0.8873
F	Phe	UUU	380	1.1127
G	Gly	GGA	263	1.4571
G	Gly	GGC	97	0.5374
G	Gly	GGG	130	0.7202
G	Gly	GGU	232	1.2853
H	His	CAC	59	0.4627
H	His	CAU	196	1.5373
I	Ile	AUA	210	0.7885
I	Ile	AUC	239	0.8974
I	Ile	AUU	350	1.3141
K	Lys	AAA	252	1.1887
K	Lys	AAG	172	0.8113
L	Leu	CUA	173	0.9428
L	Leu	CUC	112	0.6104
L	Leu	CUG	102	0.5559
L	Leu	CUU	235	1.2807
L	Leu	UUA	262	1.4278
L	Leu	UUG	217	1.1826
M	Met	AUG	279	1
N	Asn	AAC	114	0.6826
N	Asn	AAU	220	1.3174
P	Pro	CCA	169	1.1536
P	Pro	CCC	114	0.7782
P	Pro	CCG	92	0.628
P	Pro	CCU	211	1.4403
Q	Gln	CAA	213	1.469
Q	Gln	CAG	77	0.531
R	Arg	AGA	160	1.4056
R	Arg	AGG	84	0.7379
R	Arg	CGA	149	1.3089
R	Arg	CGC	67	0.5886
R	Arg	CGG	81	0.7116
R	Arg	CGU	142	1.2474
S	Ser	AGC	100	0.6342
S	Ser	AGU	165	1.0465
S	Ser	UCA	177	1.1226
S	Ser	UCC	146	0.926
S	Ser	UCG	136	0.8626
S	Ser	UCU	222	1.408
T	Thr	ACA	132	0.9814
T	Thr	ACC	144	1.0706
T	Thr	ACG	79	0.5874
T	Thr	ACU	183	1.3606
V	Val	GUA	189	1.1812
V	Val	GUC	120	0.75
V	Val	GUG	149	0.9313
V	Val	GUU	182	1.1375
W	Trp	UGG	155	1
Y	Tyr	UAC	76	0.4765
Y	Tyr	UAU	243	1.5235
