# Supplementary material for: Features and evolutionary adaptations of the mitochondrial genome of Garuga forrestii W. W. Sm
Source: Front Plant Sci. 2025 Jan 20;15:1509669. doi: 10.3389/fpls.2024.1509669 (PMC11788303; doi:10.3389/fpls.2024.1509669)
Supplement: Supplementary file 1 [file DataSheet1.zip › ▓╣│Σ▒φ/Supplementary Table 7.xls]

#ref	ref len	ref homo len	prop in ref	query	query len	query homo len	prop in query
Garuga_forrestii	606853	167424	27.59%	Nitraria_tangutorum	355820	166258	46.73%
Garuga_forrestii	606853	167953	27.68%	Peganum_harmala	447055	177447	39.69%
Garuga_forrestii	606853	185984	30.65%	Acer_truncatum	791052	204603	25.86%
Garuga_forrestii	606853	219003	36.09%	Spondias_mombin	674158	219356	32.54%
Garuga_forrestii	606853	238252	39.26%	Spondias_tuberosa	779106	244984	31.44%
Garuga_forrestii	606853	178291	29.38%	Sapindus_mukorossi	602121	187178	31.09%
Garuga_forrestii	606853	155882	25.69%	Citrus_maxima	538434	161562	30.01%
Garuga_forrestii	606853	160235	26.40%	Limonia_acidissima	545150	160667	29.47%
