# Supplementary material for: Features and evolutionary adaptations of the mitochondrial genome of Garuga forrestii W. W. Sm
Source: Front Plant Sci. 2025 Jan 20;15:1509669. doi: 10.3389/fpls.2024.1509669 (PMC11788303; doi:10.3389/fpls.2024.1509669)
Supplement: Supplementary file 1 [file DataSheet1.zip › ▓╣│Σ▒φ/Supplementary Table 8.xls]

query-chl	subject-mt	percentage of identical matches	length	number of mismatches	number of gap openings	start of alignment in query	end of alignment in query	start of alignment in subject	end of alignment in subject	expect value	bitscore	gene(cp)	gene(mt)
Chloroplast	1	99.132	5993	27	7	52776	58744	534890	540881	0.0	10756	ndhC(partical:62.81%);trnV-UAC;trnM-CAU;atpE;atpB;rbcL(partical:71.29%)	trnM-CAT
Chloroplast	1	94.125	4579	109	54	32157	36644	544302	548811	0.0	6818	trnE-UUC(partical:61.64%);trnT-GGU;psbD;psbC(partical:76.10%)	trnT-GGT
Chloroplast	1	97.742	2037	27	9	111706	113737	606853	604831	0.0	3489	trnR-ACG(partical:4.05%);trnN-GUU	trnN-GTT
Chloroplast	1	100.000	1882	0	0	98600	100481	350955	349074	0.0	3476	ndhB(partical:77.96%)
Chloroplast	1	100.000	1882	0	0	145767	147648	349074	350955	0.0	3476	ndhB(partical:77.96%)
Chloroplast	1	99.576	1885	8	0	59459	61343	299563	301447	0.0	3437	accD
Chloroplast	1	99.087	1861	6	3	132687	134542	604999	606853	0.0	3332	trnN-GUU;trnR-ACG(partical:4.05%)	trnN-GTT
Chloroplast	1	98.375	1292	7	5	61751	63042	301436	302713	0.0	2257	ycf4
Chloroplast	1	93.006	1487	57	24	28657	30103	559003	557524	0.0	2126	trnC-GCA;petN	trnC-GCA
Chloroplast	1	97.819	1192	3	5	97457	98648	352117	350949	0.0	2036	trnL-CAA(partical:74.07%);ndhB(partical:24.25%)
Chloroplast	1	97.819	1192	3	5	147600	148791	350949	352117	0.0	2036	ndhB(partical:24.25%);trnL-CAA(partical:74.07%)
Chloroplast	1	91.571	1400	33	23	63790	65126	35970	34593	0.0	1853	cemA(partical:76.82%);petA(partical:60.96%)
Chloroplast	1	99.343	913	6	0	27347	28259	36012	36924	0.0	1653	rpoB(partical:19.11%)
Chloroplast	1	92.291	921	32	12	49693	50594	561080	561980	0.0	1271	trnL-UAA(partical:95.22%)
Chloroplast	1	95.852	675	17	3	45958	46622	405408	406081	0.0	1081	ycf3(partical:27.62%)
Chloroplast	1	91.220	672	33	7	120686	121341	270046	269385	0.0	891	ndhD(partical:43.13%)
Chloroplast	1	89.983	589	37	10	132121	132691	604149	604733	0.0	741
Chloroplast	1	81.116	842	96	31	66583	67380	16316	17138	3.42e-175	616	psbJ;psbL;psbF;psbE(partical:97.62%)
Chloroplast	1	93.301	418	22	4	110101	110517	19991	19579	4.43e-174	612	rrn23(partical:14.84%)
Chloroplast	1	93.301	418	22	4	135731	136147	19579	19991	4.43e-174	612	rrn23(partical:14.84%)
Chloroplast	1	78.121	841	113	31	131267	132061	603186	604001	1.01e-130	468	ycf1(partical:14.02%)
Chloroplast	1	86.224	392	28	9	46623	47001	406114	406492	1.04e-110	401
Chloroplast	1	99.539	217	1	0	7887	8103	587170	587386	4.86e-109	396	trnQ-UUG	trnQ-TTG
Chloroplast	1	81.457	453	50	17	69197	69648	156309	155890	2.31e-92	340	trnW-CCA;trnP-UGG	trnP-TGG;trnW-CCA
Chloroplast	1	74.146	878	174	40	141101	141954	262472	261624	1.40e-84	315	rrn16(partical:57.28%)	rrn18(partical:43.72%)
Chloroplast	1	74.146	878	174	40	104294	105147	261624	262472	1.40e-84	315	rrn16(partical:57.28%)	rrn18(partical:43.72%)
Chloroplast	1	91.061	179	9	3	47226	47397	406599	406777	1.12e-60	235	trnS-GGA	trnS-GGA
Chloroplast	1	84.956	226	21	4	76721	76938	458198	457978	4.06e-55	217	psbB(partical:14.28%)
Chloroplast	1	88.000	175	8	5	134016	134178	210475	210302	1.90e-48	195
Chloroplast	1	88.000	175	8	5	112070	112232	210302	210475	1.90e-48	195
Chloroplast	1	94.949	99	5	0	133857	133955	210572	210474	8.97e-37	156	trnN-GUU(partical:98.61%)	trnN-GTT(partical:98.61%)
Chloroplast	1	94.949	99	5	0	112293	112391	210474	210572	8.97e-37	156	trnN-GUU(partical:98.61%)	trnN-GTT(partical:98.61%)
Chloroplast	1	97.590	83	2	0	133849	133931	222274	222192	6.99e-33	143	trnN-GUU	trnN-GTT
Chloroplast	1	97.590	83	2	0	112317	112399	222192	222274	6.99e-33	143	trnN-GUU	trnN-GTT
Chloroplast	1	97.590	83	2	0	15	97	304321	304403	6.99e-33	143	trnH-GUG	trnH-GTG
Chloroplast	1	86.822	129	15	2	31420	31547	515716	515589	6.99e-33	143	trnD-GUC	trnD-GTC
Chloroplast	1	93.671	79	5	0	54749	54827	500130	500052	1.18e-25	119	trnM-CAU	trnM-CAT
Chloroplast	1	83.505	97	16	0	108421	108517	584786	584690	2.57e-17	91.6	rrn23(partical:3.45%)	rrn26(partical:3.12%)
Chloroplast	1	83.505	97	16	0	137731	137827	584690	584786	2.57e-17	91.6	rrn23(partical:3.45%)	rrn26(partical:3.12%)
Chloroplast	1	100.000	43	0	0	20958	21000	540916	540874	5.56e-14	80.5	rpoC2(partical:1.03%)
Chloroplast	1	97.674	43	1	0	90425	90467	433844	433802	2.58e-12	75.0	ycf2(partical:0.63%)
Chloroplast	1	97.674	43	1	0	155781	155823	433802	433844	2.58e-12	75.0	ycf2(partical:0.63%)
Chloroplast	1	100.000	37	0	0	105543	105579	431210	431174	1.20e-10	69.4	rrn16(partical:1.95%)
Chloroplast	1	100.000	37	0	0	140669	140705	431174	431210	1.20e-10	69.4	rrn16(partical:1.95%)
Chloroplast	1	95.238	42	2	0	124569	124610	585725	585684	4.33e-10	67.6	ndhA(partical:1.91%)
Chloroplast	1	79.787	94	12	7	9129	9219	406732	406643	2.01e-08	62.1	trnS-GCU	trnS-GGA
Chloroplast	1	81.609	87	4	5	156756	156830	562831	562745	2.01e-08	62.1	trnI-CAU	trnI-TAT;ccmC(partical:1.86%)
Chloroplast	1	81.609	87	4	5	89418	89492	562745	562831	2.01e-08	62.1	trnI-CAU	trnI-TAT;ccmC(partical:1.86%)
Chloroplast	1	100.000	31	0	0	74689	74719	494658	494688	2.60e-07	58.4	clpP(partical:1.50%)
