# Supplementary material for: Features and evolutionary adaptations of the mitochondrial genome of Garuga forrestii W. W. Sm
Source: Front Plant Sci. 2025 Jan 20;15:1509669. doi: 10.3389/fpls.2024.1509669 (PMC11788303; doi:10.3389/fpls.2024.1509669)
Supplement: Supplementary file 1 [file DataSheet1.zip › ▓╣│Σ▒φ/Supplementary Table 9.xls]

genome	genome length(bp)	Homologous sequence length(bp)	Proportion(%)	Genes are completely located in homologous sequences	Genes are partially located in homologous sequences
cp	159421	36553	22.93	trnV-UAC;trnM-CAU;atpE;atpB;trnT-GGU;psbD;trnN-GUU;accD;trnN-GUU;ycf4;trnC-GCA;petN;psbJ;psbL;psbF;trnQ-UUG;trnW-CCA;trnP-UGG;trnS-GGA;trnN-GUU;trnN-GUU;trnH-GUG;trnD-GUC;trnM-CAU;trnS-GCU;trnI-CAU;trnI-CAU	ndhC(partical:62.81%);rbcL(partical:71.29%);trnE-UUC(partical:61.64%);psbC(partical:76.10%);trnR-ACG(partical:4.05%);ndhB(partical:77.96%);ndhB(partical:77.96%);trnR-ACG(partical:4.05%);trnL-CAA(partical:74.07%);ndhB(partical:24.25%);ndhB(partical:24.25%);trnL-CAA(partical:74.07%);cemA(partical:76.82%);petA(partical:60.96%);rpoB(partical:19.11%);trnL-UAA(partical:95.22%);ycf3(partical:27.62%);ndh…
mt	606853	30646	5.05	trnM-CAT;trnT-GGT;trnN-GTT;trnN-GTT;trnC-GCA;trnQ-TTG;trnP-TGG;trnW-CCA;trnS-GGA;trnN-GTT;trnN-GTT;trnH-GTG;trnD-GTC;trnM-CAT;trnS-GGA;trnI-TAT;trnI-TAT	rrn18(partical:43.72%);rrn18(partical:43.72%);trnN-GTT(partical:98.61%);trnN-GTT(partical:98.61%);rrn26(partical:3.12%);rrn26(partical:3.12%);ccmC(partical:1.86%);ccmC(partical:1.86%)
