# Supplementary material for: Features and evolutionary adaptations of the mitochondrial genome of Garuga forrestii W. W. Sm
Source: Front Plant Sci. 2025 Jan 20;15:1509669. doi: 10.3389/fpls.2024.1509669 (PMC11788303; doi:10.3389/fpls.2024.1509669)
Supplement: Supplementary file 1 [file DataSheet1.zip › ▓╣│Σ▒φ/Supplementary Table 14.xls]

## Sheet: ref1
Platycodon grandiflorus	NC_065236	Campanulaceae
Sambucus nigra	OY978227	Viburnaceae
Platycodon grandiflorus	NC_065997	Campanulaceae
Potentilla micrantha	PP155186	Rosaceae
Platycodon grandiflorus	OY288303	Campanulaceae
Potentilla sterilis	MK431824	Rosaceae
Prunus padus	NC_052708	Rosaceae
Olea europaea	OL348388	Oleaceae
Cucumis melo	NC_071229	Cucurbitaceae
Macadamia integrifolia	OX381723	Proteaceae
Prunus avium	PP571817	Rosaceae
Ficus carica	NC_058846	Moraceae
Cucumis melo subsp. a.	OL350846	Cucurbitaceae
Paeonia	NC_029809	Paeoniaceae
Prunus × yedoensis	OX422225	Rosaceae
Actinidia eriantha	NC_084129	Actinidiaceae
Camellia huana	OZ037762	Theaceae
Camellia crapnelliana	MZ826158	Theaceae
Xanthoceras sorbifolium	MG775429	Sapindaceae
Telopea speciosissima	KX887331	Proteaceae
Actinidia chinensis	NC_035958	Actinidiaceae
Coriandrum sativum	MZ389476	Apiaceae
Populus adenopoda	NC_086781	Salicaceae
Salix dunnii	OM461349	Salicaceae
Eucommia ulmoides	XM_051085789	Eucommiaceae
Momordica charantia	PQ180366	Cucurbitaceae
Cucumis melo	PP894749	Cucurbitaceae
Betula pendula	NC_083134	Betulaceae
Polyscias macgillivrayi	OQ165322	Araliaceae
Magnolia officinalis	MG431480	Magnoliaceae
Geum urbanum	MZ826156	Rosaceae
Quercus robur	NC_045036	Fagaceae
Populus deltoides	MG372117	Salicaceae
Spondias tuberosa	MW566571	Anacardiaceae
Oenanthe	MW262896	Apiaceae
Populus	MG372120	Salicaceae
Cucurbita pepo	NC_082234	Cucurbitaceae
Salix suchowensis	NC_045036.1	Salicaceae
Prunus avium	NC_062588	Rosaceae
Chionanthus parkinsonii	OY821768	Oleaceae
Magnolia	OZ060527	Magnoliaceae
Actinidia eriantha	OY992841	Actinidiaceae
Liriodendron tuligifera	MW854328	Magnoliaceae
Camellia	MG372115	Theaceae
Populus alba	MZ905371	Salicaceae
Camellia sinensis	NC_065221	Theaceae
Rosa	MG431474	Rosaceae
Bougainvillea glabra	NC_058888	Nyctaginaceae
Panax notoginseng	NC_082064	Araliaceae
Salix suchowensis	NC_065230	Salicaceae
Cucumis melo	OM461352	Cucurbitaceae
Hedera helix	OP270590	Araliaceae
Begonia	MZ826164	Begoniaceae
Yulania liliiflora	NC_044768	Magnoliaceae
Camellia petelotii	NC_077563	Theaceae
Polyscias racemosa	OK166971	Araliaceae
Oenanthe	PP035764	Apiaceae
Prunus speciosa	PP533605	Rosaceae
Panax notoginseng	NC_035616	Araliaceae
Momordica charantia	OQ411251	Cucurbitaceae
Macadamia integrifolia	NC_064401	Proteaceae
Salix udensis	PP693296	Salicaceae
Hibiscus cannabinus	PQ149012	Malvaceae
Bupleurum chinense	NC_073548	Apiaceae
Rosa laevigata	NC_065066	Rosaceae
Frangula alnus	OR811177	Rhamnaceae
Angelica dahurica	OX327018	Apiaceae
Camellia sinensis	LC706752	Theaceae
Camelia granthamiana	AP028892
Bougainvillea spectabilis	NC_035549	Nyctaginaceae
Salix variegata	NC_068745	Salicaceae
Salix suchowensis	OR496170	Salicaceae
Prunus pseudocerasus	BK013300	Rosaceae
Hedyosmum orientale	NC_077519	Chloranthaceae
Salix caprea	OW028777	Salicaceae
Pereskia aculeata	MZ826272	Cactaceae
Camellia oleifera	NC_049134	Theaceae
Forsythia suspensa	PP579569	Oleaceae
Paropyrum anemonoides	MK333231	Ranunculaceae
Salix integra	XM_043840582	Salicaceae
Viburnum chinshanense	NC_081511	Viburnaceae
Lagenaria siceraria	MK574877	Cucurbitaceae
Salix purpurea	NC_072550	Salicaceae
Luffa acutangula	PP894750	Cucurbitaceae
Salix suchowensis	PP069826	Salicaceae
Herpetospermum	NC_085212	Cucurbitaceae
Clematis acerifolia	PP770440	Ranunculaceae
Trichosanthes	PP968944	Cucurbitaceae
Camellia sinensis	NC_067638	Theaceae
Salix koriyanagi	OY288198	Salicaceae
Olea	NC_023338	Oleaceae
Ribes alpinum	ON012192	Grossulariaceae
Castanea mollissima	NC_068760	Fagaceae
Cotinus	PP894748	Anacardiaceae
Salix	PP212896	Salicaceae
Populus davidiana	OX637691	Salicaceae
Salix nipponica	PP975886	Salicaceae
Vaccinium vitis-idaea	PP085524	Ericaceae
Ziziphus mauritiana	OZ066679	Rhamnaceae
Prunus kanzakura	NC_050067	Rosaceae

## Sheet: ref2
Photinia serratifolia mitochondrion, complete genome	Photinia serratifolia	MZ153172.1	Rosaceae
Chaenomeles speciosa chromosome 1 mitochondrion, complete sequence	Chaenomeles speciosa	OL450370.1	Rosaceae
Photinia serratifolia mitochondrion, complete genome	Photinia serratifolia	NC_065220.1	Rosaceae
Eriobotrya japonica mitochondrion, complete genome	Eriobotrya japonica	NC_045228.1	Rosaceae
Sorbus aucuparia subsp. pohuashanensis mitochondrion, complete genome	Sorbus aucuparia subsp. pohuashanensis	ON478177.1	Rosaceae
Chaenomeles speciosa chromosome 2 mitochondrion, complete sequence	Chaenomeles speciosa	OL450371.1	Rosaceae
Sorbus aucuparia mitochondrion, complete genome	Sorbus aucuparia	NC_052880.1	Rosaceae
Alniaria alnifolia mitochondrion, complete genome	Sorbus alnifolia	PP506330.1	Rosaceae
Pyrus x bretschneideri cultivar Hongxiangsu mitochondrion, complete genome	Pyrus	ON478158.1	Rosaceae
Pyrus betulifolia mitochondrion, complete genome	Pyrus betulifolia	NC_054332.1	Rosaceae
Pyrus betulifolia mitochondrion, complete genome	Pyrus betulifolia	ON478165.1	Rosaceae
Pyrus x bretschneideri cultivar Yali mitochondrion, complete genome	Pyrus	ON478180.1	Rosaceae
Pyrus ussuriensis x Pyrus communis cultivar No.1 Zhongai mitochondrion, complete genome	Pyrus ussuriensis	NC_065227.1	Rosaceae
Pyrus communis genome assembly, organelle: mitochondrion	Pyrus communis	OY757085.1	Rosaceae
Pyrus communis mitochondrion, complete genome	Pyrus communis	NC_065229.1	Rosaceae
Pyrus x bretschneideri mitochondrion, complete genome	Pyrus	NC_065218.1	Rosaceae
PREDICTED: Pyrus x bretschneideri ATP synthase subunit alpha, mitochondrial (LOC108866220), mRNA	Pyrus	XM_048585863.1	Rosaceae
Malus domestica genome assembly, organelle: mitochondrion	Malus pumila	OX352782.1	Rosaceae
Prunus persica ATPase subunit 6 gene, complete cds; mitochondrial	Prunus persica	MF062455.1	Rosaceae
Malus sylvestris mitochondrion, complete genome	Malus sylvestris	NC_065226.1	Rosaceae
Malus domestica cultivar Gala mitochondrion, complete genome	Malus pumila	ON478160.1	Rosaceae
Malus domestica genome assembly, organelle: mitochondrion	Malus pumila	OX352778.1	Rosaceae
Malus sieversii mitochondrion, complete genome	Malus sieversii	PP873258.1	Rosaceae
Malus sieversii mitochondrion, complete genome	Malus sieversii	NC_065225.1	Rosaceae
Malus x domestica mitochondrion, complete genome	Malus pumila	NC_018554.1	Rosaceae
Malus domestica cultivar Aksu Fuji mitochondrion, complete genome	Malus pumila	PP464993.1	Rosaceae
Malus x robusta genome assembly, organelle: mitochondrion	Malus	OY720342.1	Rosaceae
Malus domestica genome assembly, organelle: mitochondrion	Malus pumila	OX352780.1	Rosaceae
Malus sylvestris genome assembly, organelle: mitochondrion	Malus sylvestris	OX352768.1	Rosaceae
Malus baccata mitochondrion, complete genome	Malus baccata	NC_065224.1	Rosaceae
Malus domestica cultivar Yantai fuji 8 mitochondrion, complete genome	Malus pumila	MN964891.1	Rosaceae
Malus domestica cultivar Ralls Janet mitochondrion, complete genome	Malus domestica	PP464992.1	Rosaceae
Malus niedzwetzkyana mitochondrion, complete genome	Malus domestica	PQ165102.1	Rosaceae
Malus domestica genome assembly, organelle: mitochondrion	Malus domestica	OX352770.1	Rosaceae
Eucommia ulmoides cultivar Hua zhong No.8 mitochondrion, complete genome	Eucommia ulmoides	NC_082539.1	Eucommiaceae
Crataegus pinnatifida chromosome 1 mitochondrion, complete sequence	Crataegus pinnatifida	OR448911.1	Rosaceae
Cinnamomum chago isolate CC202301 mitochondrion, complete genome	Cinnamomum chago	CP142464.1	Lauraceae
Benincasa hispida mitochondrion, complete genome	Benincasa hispida	PQ164978.1	Cucurbitaceae
Amborella trichopoda chromosome I mitochondrion, complete sequence	Amborella trichopoda	KF754803.1	Amborellaceae
Prunus padus genome assembly, organelle: mitochondrion	Prunus padus	OZ060527.1	Rosaceae
Prunus avium cultivar Staccato mitochondrion, complete genome	Prunus avium	ON478178.1	Rosaceae
Paeonia ludlowii chromosome 1 mitochondrion, complete sequence	Paeonia ludlowii	PQ180366.1	Paeoniaceae
Prunus yedoensis mitochondrion, complete genome	Prunus × yedoensis	PP533605.1	Rosaceae
Actinidia eriantha mitochondrion, complete sequence	Actinidia eriantha	NC_086676.1	Actinidiaceae
Actinidia chinensis cultivar varietas deliciosa hexaploid mitochondrion, complete genome	Actinidia chinensis	NC_065997.1	Actinidiaceae
Actinidia macrosperma mitochondrion, complete genome	Actinidia macrosperma	NC_083134.1	Actinidiaceae
Prunus avium cultivar summit mitochondrion, complete genome	Prunus avium	NC_044768.1	Rosaceae
Actinidia eriantha mitochondrion, complete genome	Actinidia eriantha	MZ959063.1	Actinidiaceae
Actinidia arguta mitochondrion, complete genome	Actinidia arguta	NC_088520.1	Actinidiaceae
Prunus speciosa IZO01 mitochondrial DNA, complete genome	Prunus speciosa	AP029598.1	Rosaceae
Prunus avium cultivar Summit mitochondrion, complete genome	Prunus avium	MK816392.2	Rosaceae
Prunus yedoensis mitochondrion, complete genome	Prunus × yedoensis	NC_065235.1	Rosaceae
Prinsepia uniflora voucher NMU02324 mitochondrion, complete genome	Prinsepia uniflora	PP949469.1	Rosaceae
Prunus padus mitochondrion, complete genome	Prunus padus	PP885436.1	Rosaceae
Actinidia valvata chromosome 1 mitochondrion, complete sequence	Actinidia valvata	OQ259535.1	Actinidiaceae
Actinidia latifolia mitochondrion, complete genome	Actinidia latifolia	NC_072295.1	Actinidiaceae
Prunus avium cultivar Glory mitochondrion, complete genome	Prunus avium	ON478157.1	Rosaceae
Prunus cerasus mitochondrion, complete genome	Prunus cerasus	PP885437.1	Rosaceae
Prunus pseudocerasus mitochondrion, complete genome	Prunus pseudocerasus	PP968944.1	Rosaceae
Paeonia suffruticosa mitochondrion, complete genome	Paeonia × suffruticosa	NC_084129.1	Paeoniaceae
Saurauia tristyla chromosome 1 mitochondrion, complete sequence	Saurauia tristyla	ON024068.1	Actinidiaceae
Prunus schneideriana mitochondrion, complete genome	Prunus schneideriana	NC_065066.1	Rosaceae
Actinidia chinensis var. chinensis cultivar 4x chromosome 2 mitochondrion, complete sequence	Actinidia chinensis	ON024070.1	Actinidiaceae
Prunus davidiana chromosome 7, complete genome	Prunus davidiana	OR398301.1	Rosaceae
Prunus avium cultivar Staccato mitochondrion, complete genome	Prunus avium	MT975322.1	Rosaceae
Prunus mira mitochondrion, complete genome	Prunus mira	NC_065231.1	Rosaceae
Paeonia lactiflora mitochondrion, complete genome	Paeonia lactiflora	NC_070189.1	Paeoniaceae
Actinidia rufa mitochondrion, complete sequence	Actinidia rufa	NC_086781.1	Actinidiaceae
Prunus kanzakura mitochondrion, complete genome	Prunus kanzakura	NC_065230.1	Rosaceae
Actinidia chinensis chromosome 2 mitochondrion, complete sequence	Actinidia chinensis	MZ959062.1	Actinidiaceae
Cynomorium coccineum chromosome Ccoc555 mitochondrion, complete sequence	Cynomorium coccineum	KX270755.1	Cynomoriaceae
Crataegus pinnatifida chromosome 3 mitochondrion, complete sequence	Crataegus pinnatifida	OR448913.1	Rosaceae
Bougainvillea glabra chromosome 1 mitochondrion, complete sequence	Bougainvillea glabra	MN432177.1	Nyctaginaceae
Lophophytum mirabile subsp. bolivianum chromosome LmContig39 mitochondrion, complete sequence	Lophophytum mirabile subsp. bolivianum	KU992360.1	Balanophoraceae
Malus hupehensis var. mengshanensis mitochondrion, complete genome	Malus hupehensis var. mengshanensis	KR534606.1	Rosaceae
Nepenthes khasiana mitochondrion, complete genome	Nepenthes khasiana	NC_080973.1	Nepenthaceae
Selenicereus monacanthus mitochondrion, complete genome	Selenicereus monacanthus	NC_081468.1	Cactaceae
Bougainvillea spectabilis mitochondrion, complete genome	Bougainvillea spectabilis	NC_056281.1	Nyctaginaceae
Pereskia aculeata mitochondrion, complete sequence	Pereskia aculeata	NC_067638.1	Cactaceae
Mirabilis himalaica mitochondrion, complete genome	Mirabilis himalaica	NC_048974.1	Nyctaginaceae
Tetragonia tetragonoides mitochondrion, complete genome	Tetragonia tetragonoides	MW971440.1	Aizoaceae
Nepenthes ventricosa x Nepenthes alata isolate NEP-CB1 mitochondrion, complete genome	Nepenthes ventricosa	NC_039531.1	Nepenthaceae
Nopalea cochenillifera mitochondrion, complete sequence	Opuntia cochenillifera	NC_087799.1	Cactaceae
Crataegus laevigata genome assembly, organelle: mitochondrion	Crataegus laevigata	OY756955.1	Rosaceae
Mirabilis jalapa mitochondrion, complete genome	Mirabilis jalapa	NC_056991.1	Nyctaginaceae
Taraxacum mongolicum mitochondrion, complete genome	Taraxacum mongolicum	NC_067879.1	Asteraceae
Calendula officinalis genome assembly, organelle: mitochondrion	Calendula officinalis	OY970836.1	Asteraceae
Bidens bipinnata mitochondrion, complete genome	Bidens bipinnata	MW838193.1	Asteraceae
Senecio graciliflorus voucher FZX2988 mitochondrion, complete genome	Senecio graciliflorus	NC_082298.1	Asteraceae
Momordica charantia mitochondrion, complete genome	Momordica charantia	OQ411251.1	Cucurbitaceae
Ilex rotunda mitochondrion, complete genome	Ilex rotunda	NC_084321.1	Aquifoliaceae
Populus deltoides chromosome M02 mitochondrion, complete sequence	Populus deltoides	OM461352.1	Salicaceae
Litchi chinensis mitochondrion, complete genome	Litchi chinensis	PP932631.1	Sapindaceae	root
Momordica charantia mitochondrion, complete genome	Momordica charantia	NC_077563.1	Cucurbitaceae
Stewartia sinensis mitochondrion, complete genome	Stewartia sinensis	NC_081928.1	Theaceae
Camellia sinensis cultivar SRDMB mitochondrion, complete genome	Camellia sinensis	PP770440.1	Theaceae
Citrus maxima cultivar Majiayou mitochondrion, complete genome	Citrus maxima	PP770439.1	Rutaceae
Banisteriopsis caapi cultivar Tucunaca mitochondrion, complete genome	Banisteriopsis caapi	OR473419.1	Malpighiaceae
Achillea wilsoniana voucher FZX3900 mitochondrion, complete genome	Achillea wilsoniana	NC_082286.1	Asteraceae
Salix caprea genome assembly, organelle: mitochondrion	Salix caprea	OZ037762.1	Salicaceae

## Sheet: ref3
Peganum harmala mitochondrion, complete genome	Peganum harmala	MK431826.1	Nitrariaceae
Ailanthus altissima genome assembly, organelle: mitochondrion	Ailanthus altissimus	OX327714.1	Simaroubaceae
Citrus maxima cultivar Hirado Buntan mitochondrion, complete genome	Citrus maxima	MN946545.1	Rutaceae
Limonia acidissima mitochondrion, complete sequence	Limonia acidissima	NC_086955.1	Rutaceae
Citrus maxima mitochondrion, complete genome	Citrus maxima	PP035765.1	Rutaceae
Citrus maxima cultivar Majiayou mitochondrion, complete genome	Citrus maxima	PP770439.1	Rutaceae
Citrus reticulata mitochondrion, complete sequence	Citrus reticulata	NC_086688.1	Rutaceae
Citrus sinensis mitochondrion, complete genome	Citrus sinensis	NC_037463.1	Rutaceae
Citrus x changshan-huyou mitochondrion, complete genome	Citrus	PP894751.1	Rutaceae
Melia azedarach chromosome 2 mitochondrion, complete sequence	Melia azedarach	PP099860.1	Meliaceae
Phellodendron amurense chromosome 2 mitochondrion, complete sequence	Phellodendron amurense	PP492705.1	Rutaceae
Citrus maxima mitochondrion, complete genome	Citrus maxima	NC_057143.1	Rutaceae
Citrus unshiu mitochondrion, complete genome	Citrus reticulata	NC_057142.1	Rutaceae
Aglaia odorata mitochondrion, complete genome	Aglaia odorata	NC_084341.1	Meliaceae
Nitraria tangutorum mitochondrion, complete genome	Nitraria tangutorum	MK431824.1	Nitrariaceae
Mangifera longipes mitochondrion, complete genome	Mangifera laurina	NC_060990.1	Anacardiaceae
Spondias mombin mitochondrion, complete genome	Spondias mombin	NC_045035.1	Anacardiaceae	root
Firmiana kwangsiensis voucher IBK00435046 mitochondrion, complete genome	Firmiana kwangsiensis	PP963503.1	Malvaceae
Mangifera persiciforma mitochondrion, complete genome	Mangifera persiciforma	MZ751076.1	Anacardiaceae
Cotinus coggygria mitochondrion, complete genome	Cotinus coggygria	NC_064986.1	Anacardiaceae
Mangifera sylvatica mitochondrion, complete genome	Mangifera sylvatica	MZ751077.1	Anacardiaceae
Firmiana danxiaensis voucher IBK00462211 chromosome 1 mitochondrion, complete sequence	Firmiana danxiaensis	PP987301.1	Malvaceae
Tilia amurensis mitochondrion, complete genome	Tilia amurensis	PQ072837.1	Malvaceae
Acer campestre genome assembly, organelle: mitochondrion	Acer campestre	OX940813.1	Sapindaceae
Acer truncatum mitochondrion, complete genome	Acer truncatum	MZ318049.1	Sapindaceae
Xanthoceras sorbifolium mitochondrion, complete genome	Xanthoceras sorbifolium	MK333231.1	Sapindaceae
Theobroma cacao isolate B cultivar Pound 7 mitochondrion, complete genome	Theobroma cacao	NC_066894.1	Malvaceae
Acer miaotaiense mitochondrion, complete genome	Acer miaotaiense	MZ636518.1	Sapindaceae
Theobroma grandiflorum isolate C174 mitochondrion, complete genome	Theobroma grandiflorum	NC_066895.1	Malvaceae
Bombax ceiba mitochondrion, complete genome	Bombax ceiba	NC_038052.1	Malvaceae
Cynomorium coccineum chromosome Ccoc5982 mitochondrion, complete sequence	Cynomorium coccineum	KX270783.1	Cynomoriaceae
Hibiscus tridactylites genome assembly, organelle: mitochondrion	Hibiscus tridactylites	OY288303.1	Malvaceae
Abelmoschus esculentus chromosome 1 mitochondrion, complete sequence	Abelmoschus esculentus	OL348387.1	Malvaceae
Spondias tuberosa mitochondrion, complete genome	Spondias tuberosa	NC_045036.1	Anacardiaceae
Coccinia grandis NADH dehydrogenase subunit 5 gene, partial cds; mitochondrial	Coccinia grandis	KX171021.1	Cucurbitaceae
Citrullus lanatus mitochondrion, complete genome	Citrullus lanatus	PP155186.1	Cucurbitaceae
Momordica charantia mitochondrion, complete genome	Momordica charantia	OQ411251.1	Cucurbitaceae
Citrullus lanatus mitochondrion, complete genome	Citrullus lanatus	NC_014043.1	Cucurbitaceae
Momordica charantia mitochondrion, complete genome	Momordica charantia	NC_077563.1	Cucurbitaceae
Benincasa hispida mitochondrion, complete genome	Benincasa hispida	PQ164978.1	Cucurbitaceae
Lagenaria siceraria mitochondrion, complete genome	Lagenaria siceraria	NC_084344.1	Cucurbitaceae
Luffa acutangula mitochondrion, complete genome	Luffa acutangula	NC_050067.1	Cucurbitaceae
Trichosanthes kirilowii mitochondrion, complete genome	Trichosanthes kirilowii	PP625757.1	Cucurbitaceae
Luffa aegyptiaca chromosome 1 mitochondrion, complete sequence	Luffa aegyptiaca	OR346920.1	Cucurbitaceae
Toona ciliata mitochondrion, complete genome	Toona ciliata	NC_065060.1	Meliaceae
Hemerocallis citrina chromosome 3 mitochondrion, complete sequence	Hemerocallis citrina	MZ726803.1	Asphodelaceae
Cuscuta japonica voucher FJ05912020111201 mitochondrion, complete genome	Cuscuta japonica	NC_060804.1	Convolvulaceae
Toona sinensis mitochondrion, complete genome	Toona sinensis	NC_065061.1	Meliaceae
PREDICTED: Eutrema salsugineum ATP synthase subunit 9, mitochondrial (LOC18025939), mRNA	Eutrema salsugineum	XM_024160881.1	Brassicaceae
Cercis canadensis mitochondrion, complete genome	Cercis canadensis	MN017226.1	Fabaceae
Cistanche deserticola chromosome 2 mitochondrion, complete sequence	Cistanche deserticola	ON890401.1	Orobanchaceae
Spinacia oleracea mitochondrion, complete genome	Spinacia oleracea	NC_035618.1	Amaranthaceae
Spinacia oleracea mitochondrion, complete genome	Spinacia oleracea	KY768855.1	Amaranthaceae
Citrullus lanatus tRNA-Gly and tRNA-Glx genes, complete sequence; sdh3 pseudogene, complete sequence; and nad9 and atp9 genes, complete sequence; mitochondrial genes for mitochondrial products	Citrullus lanatus	AF288042.2	Cucurbitaceae
PREDICTED: Benincasa hispida ATP synthase subunit 9, mitochondrial (LOC120087709), partial mRNA	Benincasa hispida	XM_039044580.1	Cucurbitaceae
Batis maritima mitochondrion, complete genome	Batis maritima	NC_024429.1	Bataceae
Arctium lappa mitochondrion, complete genome	Arctium lappa	NC_058644.1	Asteraceae
Arctium minus genome assembly, organelle: mitochondrion	Arctium minus	OX941098.1	Asteraceae
Euonymus alatus mitochondrion, complete genome	Euonymus alatus	NC_053921.1	Celastraceae
Arctium tomentosum mitochondrion, complete genome	Arctium tomentosum	NC_058643.1	Asteraceae
Cucurbita maxima mitochondrion, complete genome	Cucurbita maxima	OL350846.1	Cucurbitaceae
Sinapis arvensis mitochondrion, complete genome	Unknown	NC_031896.1
Gossypium barbadense isolate 276A mitochondrion, complete genome	Gossypium barbadense	OR906300.1	Malvaceae
Gossypium hirsutum ATP synthase subunit 9-like (atp9) mRNA, complete sequence; mitochondrial	Gossypium hirsutum	MH029708.1	Malvaceae
Gossypium raimondii mitochondrion, complete genome	Gossypium raimondii	KR736345.1	Malvaceae
Gossypium barbadense isolate C2-113A mitochondrion, complete genome	Gossypium barbadense	OR906298.1	Malvaceae
Gossypium hirsutum chromosome SI3Amt_2 mitochondrion sequence	Gossypium hirsutum	ON931350.1	Malvaceae
Gossypium thurberi mitochondrion, complete genome	Gossypium thurberi	NC_035074.1	Malvaceae
Gossypium davidsonii mitochondrion, complete genome	Gossypium davidsonii	NC_035075.1	Malvaceae
Gossypium harknessii mitochondrion, complete genome	Gossypium harknessii	NC_027407.1	Malvaceae
Gossypium hirsutum mitochondrion, complete genome	Gossypium hirsutum	JX065074.1	Malvaceae
Gossypium hirsutum mitochondrion, complete genome	Gossypium hirsutum	NC_027406.1	Malvaceae
Gossypium raimondii mitochondrion, complete genome	Gossypium raimondii	NC_029998.1	Malvaceae
Gossypium arboreum mitochondrion, complete genome	Gossypium arboreum	NC_035073.1	Malvaceae
Gossypium trilobum mitochondrion, complete genome	Gossypium trilobum	NC_035076.1	Malvaceae
Ricinus communis mitochondrion, complete genome	Ricinus communis	NC_015141.1	Euphorbiaceae
Gossypium harknessii mitochondrion, complete genome	Gossypium harknessii	JX536494.1	Malvaceae
Gossypium barbadense isolate C4-13A mitochondrion, complete genome	Gossypium barbadense	OR906297.1	Malvaceae
Gossypium barbadense mitochondrion, complete genome	Gossypium barbadense	NC_028254.1	Malvaceae
Gossypium barbadense isolate 276B mitochondrion, complete genome	Gossypium barbadense	OR906299.1	Malvaceae
Chenopodium formosanum mitochondrion, complete sequence	Chenopodium formosanum	NC_086916.1	Amaranthaceae
Nephelium lappaceum mitochondrion, complete genome	Nephelium lappaceum	PP916047.1	Sapindaceae
Litchi chinensis mitochondrion, complete genome	Litchi chinensis	PP932631.1	Sapindaceae
Geranium maderense voucher TEX:Weng G1046 mitochondrion, complete genome	Geranium maderense	NC_027000.1	Geraniaceae
Secale cereale mitochondrion, complete sequence	Secale cereale	NC_086686.1	Poaceae
Chenopodium album genome assembly, organelle: mitochondrion	Chenopodium album	OX419235.1	Amaranthaceae
Ziziphus jujuba mitochondrion, complete genome	Ziziphus jujuba	PP035764.1	Rhamnaceae
Ziziphus jujuba mitochondrion, complete genome	Ziziphus jujuba	NC_029809.1	Rhamnaceae
Erodium maritimum genome assembly, organelle: mitochondrion	Erodium maritimum	OY997597.1	Geraniaceae
Euonymus europaeus genome assembly, organelle: mitochondrion	Euonymus europaeus	OY756973.1	Celastraceae
Ziziphus mauritiana mitochondrion, complete genome	Ziziphus mauritiana	NC_068745.1	Rhamnaceae
Fagus sylvatica isolate FASYL_29_1 mitochondrion, complete genome	Fagus sylvatica	NC_050960.1	Fagaceae
Fagus sylvatica genome assembly, organelle: mitochondrion	Fagus sylvatica	OZ125618.1	Fagaceae
Fagus sylvatica isolate FSYLV_37_PL_JAMY mitochondrion, complete genome	Fagus sylvatica	MW582695.1	Fagaceae
Fagus sylvatica isolate Bhaga mitochondrion, complete genome	Fagus sylvatica	MW771358.1	Fagaceae
Tetraena mongolica mitochondrion, complete sequence	Tetraena mongolica	NC_086675.1	Zygophyllaceae
Zygophyllum fabago mitochondrion, complete genome	Zygophyllum fabago	MK431827.1	Zygophyllaceae
Juglans mandshurica mitochondrion chromosome 2,complete genome	Juglans mandshurica	MZ900994.1	Juglandaceae
Frangula alnus genome assembly, organelle: mitochondrion	Frangula alnus	OZ066679.1	Rhamnaceae
Juglans hindsii mitochondrion, complete genome	Juglans hindsii	PP977549.1	Juglandaceae

## Sheet: ref4
Nitraria tangutorum mitochondrion, complete genome	Nitraria tangutorum	MK431824.1		Nitrariaceae
Cynomorium coccineum chromosome Ccoc5982 mitochondrion, complete sequence	Cynomorium coccineum	KX270783.1		Cynomoriaceae
Peganum harmala mitochondrion, complete genome	Peganum harmala	MK431826.1		Nitrariaceae
Ailanthus altissima genome assembly, organelle: mitochondrion	Ailanthus	OX327714.1		Simaroubaceae
Melia azedarach chromosome 2 mitochondrion, complete sequence	Melia azedarach	PP099860.1		Meliaceae
Aglaia odorata mitochondrion, complete genome	Aglaia odorata	NC_084341.1		Meliaceae
Mangifera longipes mitochondrion, complete genome	Mangifera laurina	NC_060990.1		Anacardiaceae
Spondias mombin mitochondrion, complete genome	Spondias mombin	NC_045035.1		Anacardiaceae
Mangifera persiciforma mitochondrion, complete genome	Mangifera persiciforma	MZ751076.1		Anacardiaceae
Cotinus coggygria mitochondrion, complete genome	Cotinus coggygria	NC_064986.1		Anacardiaceae
Mangifera sylvatica mitochondrion, complete genome	Mangifera sylvatica	MZ751077.1		Anacardiaceae
Tilia amurensis mitochondrion, complete genome	Tilia amurensis	PQ072837.1		Malvaceae
Theobroma cacao isolate B cultivar Pound 7 mitochondrion, complete genome	Theobroma cacao	NC_066894.1		Malvaceae
Firmiana kwangsiensis voucher IBK00435046 mitochondrion, complete genome	Firmiana kwangsiensis	PP963503.1		Malvaceae
Theobroma grandiflorum isolate C174 mitochondrion, complete genome	Theobroma grandiflorum	NC_066895.1		Malvaceae
Bombax ceiba mitochondrion, complete genome	Bombax ceiba	NC_038052.1		Malvaceae
Firmiana danxiaensis voucher IBK00462211 chromosome 1 mitochondrion, complete sequence	Firmiana danxiaensis	PP987301.1		Malvaceae
Citrus maxima cultivar Hirado Buntan mitochondrion, complete genome	Citrus maxima	MN946545.1		Rutaceae
Limonia acidissima mitochondrion, complete sequence	Limonia acidissima	NC_086955.1		Rutaceae
Citrus maxima mitochondrion, complete genome	Citrus maxima	PP035765.1		Rutaceae
Citrus maxima cultivar Majiayou mitochondrion, complete genome	Citrus maxima	PP770439.1		Rutaceae
Citrus reticulata mitochondrion, complete sequence	Citrus reticulata	NC_086688.1		Rutaceae
Citrus x changshan-huyou mitochondrion, complete genome	Citrus	PP894751.1		Rutaceae
Hibiscus tridactylites genome assembly, organelle: mitochondrion	Hibiscus tridactylites	OY288303.1		Malvaceae
Abelmoschus esculentus chromosome 1 mitochondrion, complete sequence	Abelmoschus esculentus	OL348387.1		Malvaceae
Spondias tuberosa mitochondrion, complete genome	Spondias tuberosa	NC_045036.1		Anacardiaceae	root
Acer campestre genome assembly, organelle: mitochondrion	Acer campestre	OX940813.1		Sapindaceae
Acer truncatum mitochondrion, complete genome	Acer truncatum	MZ318049.1		Sapindaceae
Xanthoceras sorbifolium mitochondrion, complete genome	Xanthoceras sorbifolium	MK333231.1		Sapindaceae
Phellodendron amurense chromosome 2 mitochondrion, complete sequence	Phellodendron amurense	PP492705.1		Rutaceae
Citrus maxima mitochondrion, complete genome	Citrus maxima	NC_057143.1		Rutaceae
Acer miaotaiense mitochondrion, complete genome	Acer miaotaiense	MZ636518.1		Sapindaceae
Citrus unshiu mitochondrion, complete genome	Citrus reticulata	NC_057142.1		Rutaceae
Citrus sinensis mitochondrion, complete genome	Citrus sinensis	NC_037463.1		Rutaceae
Toona ciliata mitochondrion, complete genome	Toona ciliata	NC_065060.1		Meliaceae
Toona sinensis mitochondrion, complete genome	Toona sinensis	NC_065061.1		Meliaceae
Momordica charantia mitochondrion, complete genome	Momordica charantia	OQ411251.1		Cucurbitaceae
Momordica charantia mitochondrion, complete genome	Momordica charantia	NC_077563.1		Cucurbitaceae
Luffa acutangula mitochondrion, complete genome	Luffa acutangula	NC_050067.1		Cucurbitaceae
Trichosanthes kirilowii mitochondrion, complete genome	Trichosanthes kirilowii	PP625757.1		Cucurbitaceae
Luffa aegyptiaca chromosome 1 mitochondrion, complete sequence	Luffa aegyptiaca	OR346920.1		Cucurbitaceae
Coccinia grandis NADH dehydrogenase subunit 5 gene, partial cds; mitochondrial	Coccinia grandis	KX171021.1		Cucurbitaceae
Citrullus lanatus mitochondrion, complete genome	Citrullus lanatus	PP155186.1		Cucurbitaceae
Citrullus lanatus mitochondrion, complete genome	Citrullus lanatus	NC_014043.1		Cucurbitaceae
Benincasa hispida mitochondrion, complete genome	Benincasa hispida	PQ164978.1		Cucurbitaceae
Lagenaria siceraria mitochondrion, complete genome	Lagenaria siceraria	NC_084344.1		Cucurbitaceae
Cercis canadensis mitochondrion, complete genome	Cercis canadensis	MN017226.1		Fabaceae
Gossypium barbadense isolate 276A mitochondrion, complete genome	Gossypium barbadense	OR906300.1		Malvaceae
Gossypium raimondii mitochondrion, complete genome	Gossypium raimondii	KR736345.1		Malvaceae
Gossypium barbadense isolate C2-113A mitochondrion, complete genome	Gossypium barbadense	OR906298.1		Malvaceae
Gossypium hirsutum chromosome SI3Amt_2 mitochondrion sequence	Gossypium hirsutum	ON931350.1		Malvaceae
Gossypium thurberi mitochondrion, complete genome	Gossypium thurberi	NC_035074.1		Malvaceae
Gossypium davidsonii mitochondrion, complete genome	Gossypium	NC_035075.1		Malvaceae
Gossypium harknessii mitochondrion, complete genome	Gossypium harknessii	NC_027407.1		Malvaceae
Nephelium lappaceum mitochondrion, complete genome	Nephelium lappaceum	PP916047.1		Sapindaceae
Gossypium hirsutum mitochondrion, complete genome	Gossypium hirsutum	JX065074.1		Malvaceae
Gossypium hirsutum mitochondrion, complete genome	Gossypium hirsutum	NC_027406.1		Malvaceae
Litchi chinensis mitochondrion, complete genome	Litchi chinensis	PP932631.1		Sapindaceae
Gossypium raimondii mitochondrion, complete genome	Gossypium raimondii	NC_029998.1		Malvaceae
Gossypium arboreum mitochondrion, complete genome	Gossypium arboreum	NC_035073.1		Malvaceae
Gossypium trilobum mitochondrion, complete genome	Gossypium trilobum	NC_035076.1		Malvaceae
Citrullus lanatus tRNA-Gly and tRNA-Glx genes, complete sequence; sdh3 pseudogene, complete sequence; and nad9 and atp9 genes, complete sequence; mitochondrial genes for mitochondrial products	Citrullus lanatus	AF288042.2		Cucurbitaceae
Secale cereale mitochondrion, complete sequence	Secale cereale	NC_086686.1		Poaceae
Gossypium harknessii mitochondrion, complete genome	Gossypium harknessii	JX536494.1		Malvaceae
Cucurbita maxima mitochondrion, complete genome	Cucurbita maxima	OL350846.1		Cucurbitaceae
PREDICTED: Benincasa hispida ATP synthase subunit 9, mitochondrial (LOC120087709), partial mRNA	Benincasa hispida	XM_039044580.1		Cucurbitaceae
Gossypium barbadense isolate C4-13A mitochondrion, complete genome	Gossypium barbadense	OR906297.1		Malvaceae
Gossypium barbadense mitochondrion, complete genome	Gossypium barbadense	NC_028254.1		Malvaceae
Gossypium barbadense isolate 276B mitochondrion, complete genome	Gossypium barbadense	OR906299.1		Malvaceae
Cistanche deserticola chromosome 2 mitochondrion, complete sequence	Cistanche deserticola	ON890401.1		Orobanchaceae
Cuscuta japonica voucher FJ05912020111201 mitochondrion, complete genome	Cuscuta japonica	NC_060804.1		Convolvulaceae
Spinacia oleracea mitochondrion, complete genome	Spinacia oleracea	NC_035618.1		Amaranthaceae
Spinacia oleracea mitochondrion, complete genome	Spinacia oleracea	KY768855.1		Amaranthaceae
Gossypium hirsutum ATP synthase subunit 9-like (atp9) mRNA, complete sequence; mitochondrial	Gossypium hirsutum	MH029708.1		Malvaceae
Hemerocallis citrina chromosome 3 mitochondrion, complete sequence	Hemerocallis citrina	MZ726803.1		Asphodelaceae
Geranium maderense voucher TEX:Weng G1046 mitochondrion, complete genome	Geranium maderense	NC_027000.1		Geraniaceae
Arctium lappa mitochondrion, complete genome	Arctium lappa	NC_058644.1		Asteraceae
Arctium minus genome assembly, organelle: mitochondrion	Arctium minus	OX941098.1		Asteraceae
Arctium tomentosum mitochondrion, complete genome	Arctium tomentosum	NC_058643.1		Asteraceae
Ricinus communis mitochondrion, complete genome	Ricinus communis	NC_015141.1		Euphorbiaceae
Sinapis arvensis mitochondrion, complete genome	Unknown	NC_031896.1
Ziziphus jujuba mitochondrion, complete genome	Ziziphus jujuba	PP035764.1		Rhamnaceae
Ziziphus jujuba mitochondrion, complete genome	Ziziphus jujuba	NC_029809.1		Rhamnaceae
Erodium maritimum genome assembly, organelle: mitochondrion	Erodium maritimum	OY997597.1		Geraniaceae
Ziziphus mauritiana mitochondrion, complete genome	Ziziphus mauritiana	NC_068745.1		Rhamnaceae
Chenopodium formosanum mitochondrion, complete sequence	Chenopodium formosanum	NC_086916.1		Amaranthaceae
Fagus sylvatica isolate FASYL_29_1 mitochondrion, complete genome	Fagus sylvatica	NC_050960.1		Fagaceae
Fagus sylvatica genome assembly, organelle: mitochondrion	Fagus sylvatica	OZ125618.1		Fagaceae
Euonymus alatus mitochondrion, complete genome	Euonymus alatus	NC_053921.1		Celastraceae
Fagus sylvatica isolate FSYLV_37_PL_JAMY mitochondrion, complete genome	Fagus sylvatica	MW582695.1		Fagaceae
Chenopodium album genome assembly, organelle: mitochondrion	Chenopodium album	OX419235.1		Amaranthaceae
Fagus sylvatica isolate Bhaga mitochondrion, complete genome	Fagus sylvatica	MW771358.1		Fagaceae
Tetraena mongolica mitochondrion, complete sequence	Tetraena mongolica	NC_086675.1		Zygophyllaceae
Zygophyllum fabago mitochondrion, complete genome	Zygophyllum fabago	MK431827.1		Zygophyllaceae
Euonymus europaeus genome assembly, organelle: mitochondrion	Euonymus europaeus	OY756973.1		Celastraceae
Juglans mandshurica mitochondrion chromosome 2,complete genome	Juglans mandshurica	MZ900994.1		Juglandaceae
Frangula alnus genome assembly, organelle: mitochondrion	Frangula alnus	OZ066679.1		Rhamnaceae
Sapindus mukorossi mitochondrion, complete genome	Sapindus saponaria	NC_050850.1		Sapindaceae
Juglans hindsii mitochondrion, complete genome	Juglans hindsii	PP977549.1		Juglandaceae
Prunus pseudocerasus mitochondrion, complete genome	Prunus pseudocerasus	PP968944.1		Rosaceae

## Sheet: ref5
Xanthoceras sorbifolium mitochondrion, complete genome	Xanthoceras sorbifolium	MK333231.1		Sapindaceae
Nitraria tangutorum mitochondrion, complete genome	Nitraria tangutorum	MK431824.1		Nitrariaceae
Mangifera longipes mitochondrion, complete genome	Mangifera laurina	NC_060990.1		Anacardiaceae
Spondias tuberosa mitochondrion, complete genome	Spondias tuberosa	NC_045036.1		Anacardiaceae	root
Spondias mombin mitochondrion, complete genome	Spondias mombin	NC_045035.1		Anacardiaceae
Mangifera persiciforma mitochondrion, complete genome	Mangifera persiciforma	MZ751076.1		Anacardiaceae
Cotinus coggygria mitochondrion, complete genome	Cotinus coggygria	NC_064986.1		Anacardiaceae
Mangifera sylvatica mitochondrion, complete genome	Mangifera sylvatica	MZ751077.1		Anacardiaceae
Podranea ricasoliana voucher L.H.M. Fonseca 304 cytochrome c maturase subunit Fc (ccmFc) gene, complete cds; mitochondrial	Podranea ricasoliana	MK677931.1		Bignoniaceae
Camellia chekiangoleosa mitochondrion, complete genome	Camellia chekiangoleosa	NC_086749.1		Theaceae
Syringa fauriei mitochondrion, complete genome	Syringa	NC_082163.1		Oleaceae
Jasminum lanceolarium cytochrome c biogenesis factor C (ccmFc) gene, complete cds; mitochondrial	Jasminum lanceolarium	MW247836.1		Oleaceae
Solanum tuberosum cultivar Avenger chromosome 2 mitochondrion, complete sequence	Solanum tuberosum	MZ030726.1		Solanaceae
Ligustrum quihoui mitochondrion, complete genome	Ligustrum quihoui	MN723864.1		Oleaceae
Solanum tuberosum cultivar Altus chromosome 2 mitochondrion, complete sequence	Solanum tuberosum	MZ030735.1		Solanaceae
Rorippa indica mitochondrion, complete genome	Rorippa indica	PP780168.1		Brassicaceae
Brassica oleracea HDEM genome, scaffold: Boleracea_scaffold_28	Brassica oleracea	LR031888.1		Brassicaceae
Scutellaria galericulata genome assembly, organelle: mitochondrion	Scutellaria galericulata	OX335799.1		Lamiaceae
Clarkia xantiana mitochondrion, complete genome	Clarkia xantiana	PP930448.1		Onagraceae
Camellia sinensis mitochondrion, complete genome	Camellia sinensis	NC_043914.1		Theaceae
Ligustrum vulgare genome assembly, organelle: mitochondrion	Ligustrum vulgare	OY743191.1		Oleaceae
Tiarella polyphylla chromosome 3, complete genome	Tiarella polyphylla	OR866909.1		Saxifragaceae
Citrullus lanatus mitochondrion, complete genome	Citrullus lanatus	PP155186.1		Cucurbitaceae
Brassica rapa mitochondrion, complete genome	Brassica rapa	NC_049892.1		Brassicaceae
Anemone patens isolate Zabiele_123 chromosome 1 mitochondrion, partial sequence	Anemone patens	ON454171.1		Ranunculaceae
Fragaria iturupensis mitochondrion, complete genome	Fragaria iturupensis	NC_062833.1		Rosaceae
Solanum muricatum mitochondrion, complete genome	Solanum muricatum	NC_083979.1		Solanaceae
Jasminum nummularifolium cytochrome c biogenesis factor C (ccmFc) gene, complete cds; mitochondrial	Jasminum nummularifolium	MW247837.1		Oleaceae
Chimonanthus praecox mitochondrion, complete genome	Chimonanthus praecox	OR811177.1		Calycanthaceae
Citrus maxima cultivar Hirado Buntan mitochondrion, complete genome	Citrus maxima	MN946545.1		Rutaceae
Ilex pubescens mitochondrion, complete genome	Ilex pubescens	NC_045078.1		Aquifoliaceae
Ziziphus jujuba mitochondrion, complete genome	Ziziphus jujuba	PP035764.1		Rhamnaceae
Duhaldea cappa voucher FZX3279 mitochondrion, complete genome	Duhaldea cappa	NC_082293.1		Asteraceae
Brassica juncea isolate 94 mitochondrion, complete genome	Brassica juncea	MG872828.1		Brassicaceae
Dimetra craibiana cytochrome c biogenesis factor C (ccmFc) gene, complete cds; mitochondrial	Dimetra craibiana	MW247830.1		Oleaceae
Triosteum pinnatifidum mitochondrion, complete genome	Triosteum pinnatifidum	NC_064333.1		Caprifoliaceae
Lonicera macranthoides mitochondrion, complete genome	Lonicera macrantha	PP857827.1		Caprifoliaceae
Gnetum hainanense Chaw1602 mitochondrial DNA, contig: Gnetum_contig3, partial sequence	Gnetum hainanense	LC650071.1		Gnetaceae
Fragaria iinumae mitochondrion, complete genome	Fragaria iinumae	NC_062591.1		Rosaceae
Hypericum pulchrum genome assembly, organelle: mitochondrion	Hypericum pulchrum	OZ066719.1		Hypericaceae
Solanum tuberosum clone 10908-06 chromosome 2 mitochondrion, complete sequence	Solanum tuberosum	MW594280.1		Solanaceae
Paeonia ludlowii chromosome 2 mitochondrion, complete sequence	Paeonia ludlowii	PQ180367.1		Paeoniaceae
Brassica rapa var. purpuraria mitochondrion, complete genome	Brassica rapa	OP729396.1		Brassicaceae
Cistanche deserticola chromosome 2 mitochondrion, complete sequence	Cistanche deserticola	ON890401.1		Orobanchaceae
Solanum x juzepczukii isolate JUZ chromosome 2 mitochondrion, complete sequence	Solanum	MW122974.1		Solanaceae
Oldenlandia corymbosa var. corymbosa genome assembly, organelle: mitochondrion	Oldenlandia corymbosa	OX459128.1		Rubiaceae
Filago lutescens genome assembly, organelle: mitochondrion	Filago lutescens	OZ076782.1		Asteraceae
Calendula officinalis genome assembly, organelle: mitochondrion	Calendula officinalis	OY970836.1		Asteraceae
Bidens bipinnata mitochondrion, complete genome	Bidens bipinnata	MW838193.1		Asteraceae
Senecio graciliflorus voucher FZX2988 mitochondrion, complete genome	Senecio graciliflorus	NC_082298.1		Asteraceae
Solanum tuberosum Alwara mitochondrial DNA, note: Alwara_mtDNA_contig1	Solanum tuberosum	LC649829.1		Solanaceae
Nicotiana tabacum strain zhongyan90 maintainer line cultivar zhongyan90 mitochondrion, complete genome	Nicotiana tabacum	MN651323.1		Solanaceae
Macadamia ternifolia mitochondrion, complete genome	Macadamia ternifolia	MW566571.1		Proteaceae
Rehmannia glutinosa chromosome 1 mitochondrion, complete sequence	Rehmannia glutinosa	ON951335.1		Orobanchaceae
Adenocalymma cristicalyx voucher L.G. Lohmann 705 cytochrome c maturase subunit Fc (ccmFc) gene, complete cds; mitochondrial	Adenocalymma cristicalyx	MK677896.1		Bignoniaceae
Adenocalymma subincanum voucher L.G. Lohmann 12 cytochrome c maturase subunit Fc (ccmFc) gene, partial cds; mitochondrial	Adenocalymma subincanum	MK677918.1		Bignoniaceae
Solanum tuberosum isolate TBR chromosome 2 mitochondrion, complete sequence	Solanum tuberosum	MW122983.1		Solanaceae
Arabidopsis thaliana isolate t2t_salk_col mitochondrion, complete genome	Arabidopsis thaliana	CP096029.1		Brassicaceae
Momordica charantia mitochondrion, complete genome	Momordica charantia	OQ411251.1		Cucurbitaceae
Ilex rotunda mitochondrion, complete genome	Ilex rotunda	NC_084321.1		Aquifoliaceae
Arabidopsis thaliana mitochondrion	Arabidopsis thaliana	OY747151.1		Brassicaceae
Euphorbia lathyris genome assembly, organelle: mitochondrion	Euphorbia lathyris	OY755231.1		Euphorbiaceae
Fragaria tibetica mitochondrion, complete genome	Fragaria tibetica	NC_062832.1		Rosaceae
Solanum ahanhuiri isolate AJH chromosome 2 mitochondrion, complete sequence	Solanum	MW122956.1		Solanaceae
Capsicum pubescens mitochondrion, complete genome	Capsicum pubescens	NC_073519.1		Solanaceae
Coptis chinensis chromosome cir3 mitochondrion, complete sequence	Coptis chinensis	OP466718.1		Ranunculaceae
Fragaria nilgerrensis mitochondrion, complete genome	Fragaria nilgerrensis	OM763770.1		Rosaceae
Nephelium lappaceum mitochondrion, complete genome	Nephelium lappaceum	PP916047.1		Sapindaceae
Adenocalymma adenophorum voucher L.G. Lohmann 30 cytochrome c maturase subunit Fc (ccmFc) gene, complete cds; mitochondrial	Adenocalymma adenophorum	MK677885.1		Bignoniaceae
Solanum lycopersicum CMS[MSA1] mitochondrial DNA, contig: CMS-MSA1Mt005, partial sequence	Solanum lycopersicum	LC613107.1		Solanaceae
Lactuca serriola strain LAC005780 mitochondrion, complete genome	Lactuca serriola	MZ159958.1		Asteraceae
Myxopyrum smilacifolium cytochrome c biogenesis factor C (ccmFc) gene, complete cds; mitochondrial	Myxopyrum smilacifolium	MW247841.1		Oleaceae
Brassica rapa isolate A166 mitochondrion, complete genome	Brassica rapa	ON244454.1		Brassicaceae
Nicotiana attenuata mitochondrion, complete genome	Nicotiana attenuata	NC_036467.1		Solanaceae
Fragaria vesca mitochondrion, complete genome	Fragaria vesca	NC_065239.1		Rosaceae
Barbarea vulgaris genome assembly, organelle: mitochondrion	Barbarea vulgaris	OY763895.1		Brassicaceae
Brassica napus isolate ZY21A-1 mitochondrion, complete genome	Brassica napus	MZ540940.1		Brassicaceae
Brassica juncea chromosome og1-a, complete genome	Brassica juncea	MT675105.1		Brassicaceae
Brassica oxyrrhina mitochondrial DNA, complete sequence, strain: Ox-107	Brassica oxyrrhina	AP018041.1		Brassicaceae
Berberis vulgaris genome assembly, organelle: mitochondrion	Berberis vulgaris	OY747138.1		Berberidaceae
Anemone patens isolate Zabiele_121 chromosome 1 mitochondrion, partial sequence	Anemone patens	ON454170.1		Ranunculaceae
Sarcandra glabra chromosome 1 mitochondrion, complete sequence	Sarcandra glabra	OR668929.1		Chloranthaceae
Chamaenerion angustifolium genome assembly, organelle: mitochondrion	Chamaenerion angustifolium	OX328283.1		Onagraceae
Spiraea nipponica chromosome 1 mitochondrion, complete sequence	Spiraea nipponica	OR643887.1		Rosaceae
Cinchona pubescens voucher Bremer 2733 (UPS) cytochrome c maturase subunit Fc (ccmFc) gene, complete cds; mitochondrial	Cinchona pubescens	KY637581.1		Rubiaceae
Pterodon pubescens cytochrome c biogenesis FC (ccmFc) gene, complete cds; mitochondrial	Pterodon	OK017998.1		Fabaceae
Symplocos tanakana mitochondrion, complete genome	Symplocos tanakana	PP350418.1		Symplocaceae
Hevea pauciflora mitochondrion, complete genome	Hevea pauciflora	NC_080334.1		Euphorbiaceae
Hippophae gyantsensis mitochondrion, complete sequence	Hippophae gyantsensis	NC_086921.1		Elaeagnaceae
Prinsepia uniflora voucher NMU02324 mitochondrion, complete genome	Prinsepia uniflora	PP949469.1		Rosaceae
Jasminum sambac cultivar Fuzhou Bifoliatum DP" chromosome 1 mitochondrion	complete sequence	OR582645.1
Camellia lanceoleosa chromosome contig2 mitochondrion, complete sequence	Camellia fluviatilis var. megalantha	PP571818.1		Theaceae
Prunus padus mitochondrion, complete genome	Prunus padus	PP885436.1		Rosaceae
Brassica rapa var. purpuraria mitochondrion, complete genome	Brassica rapa	PP231953.1		Brassicaceae
Artemisia argyi mitochondrion, complete genome	Artemisia argyi	NC_072730.1		Asteraceae
Acer miaotaiense mitochondrion, complete genome	Acer miaotaiense	MZ636518.1		Sapindaceae
Bidens pilosa mitochondrion, complete genome	Bidens pilosa	NC_062673.1		Asteraceae
Bauhinia variegata mitochondrion, complete genome	Bauhinia variegata	NC_082095.1		Fabaceae
Chrysanthemum makinoi genome assembly, organelle: mitochondrion	Chrysanthemum makinoi	OU343227.1		Asteraceae
Hevea benthamiana mitochondrion, complete genome	Hevea benthamiana	OR663908.1		Euphorbiaceae

## Sheet: ref6
Citrus maxima	MN946545.1		Rutaceae
Limonia acidissima	NC_086955.1		Rutaceae
Citrus maxima	PP035765.1		Rutaceae
Citrus maxima	PP770439.1		Rutaceae
Citrus maxima	NC_057143.1		Rutaceae
Citrus reticulata	NC_057142.1		Rutaceae
Citrus sinensis	NC_037463.1		Rutaceae
Citrus	PP894751.1		Rutaceae
Phellodendron amurense	PP492704.1		Rutaceae
Toona ciliata	NC_065060.1		Meliaceae
Toona sinensis	NC_065061.1		Meliaceae
Aglaia odorata	NC_084341.1		Meliaceae
Citrus reticulata	NC_086688.1		Rutaceae
Mangifera laurina	NC_060990.1		Anacardiaceae
Spondias tuberosa	NC_045036.1		Anacardiaceae
Spondias mombin	NC_045035.1		Anacardiaceae	root
Mangifera persiciforma	MZ751076.1		Anacardiaceae
Cotinus coggygria	NC_064986.1		Anacardiaceae
Mangifera sylvatica	MZ751077.1		Anacardiaceae
Melia azedarach	PP099859.1		Meliaceae
Peganum harmala	MK431826.1		Nitrariaceae
Nitraria tangutorum	MK431824.1		Nitrariaceae
Xanthoceras sorbifolium	MK333231.1		Sapindaceae
Nephelium lappaceum	PP916047.1		Sapindaceae
Litchi chinensis	PP932631.1		Sapindaceae
Sapindus mukorossi	NC_050850.1		Sapindaceae
Nymphaea	NC_060361.1		Nymphaeaceae
Acer campestre	OX940813.1		Sapindaceae
Acer truncatum	MZ318049.1		Sapindaceae
Acer miaotaiense	MZ636518.1		Sapindaceae
Nymphaea colorata	LR721788.1		Nymphaeaceae
Nymphaea colorata	LR721854.1		Nymphaeaceae
Nymphaea colorata	NC_037468.1		Nymphaeaceae
Nymphaea thermarum	PP934662.1		Nymphaeaceae
Nymphaea dimorpha	PP932630.1		Nymphaeaceae
Haberlea rhodopensis	MH757117.1		Gesneriaceae
Jatropha curcas	NC_077559.1		Euphorbiaceae
Haberlea rhodopensis	PP542009.1		Gesneriaceae
Hevea benthamiana	NC_080333.1		Euphorbiaceae
Hevea brasiliensis	AP014526.1		Euphorbiaceae
Hevea camargoana	NC_084327.1		Euphorbiaceae
Hevea spruceana	NC_084328.1		Euphorbiaceae
Hevea pauciflora	NC_080334.1		Euphorbiaceae
Hevea benthamiana	OR663908.1		Euphorbiaceae
Vernicia fordii	OP251015.1		Euphorbiaceae
Veronica triphyllos	OZ076756.1		Plantaginaceae
Euphorbia peplus	OZ123154.1		Euphorbiaceae
Mercurialis annua	OX359233.1		Euphorbiaceae
Ricinus communis	NC_015141.1		Euphorbiaceae
Amborella trichopoda	KF754803.1		Amborellaceae
Amborella trichopoda	XM_020668433.1		Amborellaceae
Ailanthus	OX327714.1		Simaroubaceae
Tiarella polyphylla	OR866909.1		Saxifragaceae
Anemone patens	ON454169.1		Ranunculaceae
Anemone patens	ON454171.1		Ranunculaceae
Anemone patens	ON454179.1		Ranunculaceae
Magnolia figo	NC_082234.1		Magnoliaceae
Anemone patens	ON454174.1		Ranunculaceae
Magnolia officinalis	NC_064401.1		Magnoliaceae
Spiraea japonica	OR643885.1		Rosaceae
Berberis vulgaris	OY747138.1		Berberidaceae
Pulsatilla patens	ON454170.1		Ranunculaceae
Sarcandra glabra	OR668929.1		Chloranthaceae
Aconitum kusnezoffii	NC_053920.1		Ranunculaceae
Yulania biondii	NC_049134.1		Magnoliaceae
Anemone patens	ON454173.1		Ranunculaceae
Anemone patens	ON454167.1		Ranunculaceae
Anemone patens	ON454177.1		Ranunculaceae
Hepatica maxima	NC_053368.1		Ranunculaceae
Liriodendron tulipifera	MK340747.1		Magnoliaceae
Nelumbo nucifera	NC_030753.1		Nelumbonaceae
Daphniphyllum macropodum	PP986957.1		Daphniphyllaceae
Heuchera parviflora var. saurensis	KR559021.1		Saxifragaceae
Anemone patens	ON454176.1		Ranunculaceae
Anemone patens	ON454165.1		Ranunculaceae
Magnolia liliiflora	NC_085212.1		Magnoliaceae
Chloranthus spicatus	NC_084267.1		Chloranthaceae
Pulsatilla cernua	NC_068018.1		Ranunculaceae
Spiraea nipponica	OR643887.1		Rosaceae
Ribes nigrum	NC_082306.1		Grossulariaceae
Anemone patens	ON454172.1		Ranunculaceae
Pulsatilla chinensis	NC_068017.1		Ranunculaceae
Anemone patens	ON454178.1		Ranunculaceae
Aconitum carmichaelii	NC_084324.1		Ranunculaceae
Anemone patens	ON454166.1		Ranunculaceae
Pulsatilla dahurica	NC_071219.1		Ranunculaceae
Liriodendron tulipifera	NC_021152.1		Magnoliaceae
Anemone patens	ON454175.1		Ranunculaceae
Ribes alpinum	PP716826.1		Grossulariaceae
Spiraea chinensis	OR643884.1		Rosaceae
Pulsatilla chinensis var. kissii	OL979137.1		Ranunculaceae
Pulsatilla patens	ON454168.1		Ranunculaceae
Pulsatilla patens	ON454164.1		Ranunculaceae
Corydalis	NC_081934.1		Papaveraceae
Malus sylvestris	NC_065226.1		Rosaceae
Malus sieversii	PP873258.1		Rosaceae
Photinia serratifolia	NC_065220.1		Rosaceae
Salix babylonica	CP161421.1		Salicaceae
Malus pumila	OX352780.1		Rosaceae
Malus pumila	PQ165102.1		Rosaceae

## Sheet: ref7
Spondias tuberosa	NC_045036.1	Anacardiaceae
Spondias mombin	NC_045035.1	Anacardiaceae	root
Hippophae	PP712939.1	Elaeagnaceae
Hovenia dulcis	KP246690.1	Rhamnaceae
Ziziphus jujuba	PP035764.1	Rhamnaceae
Kandelia obovata	NC_069222.1	Rhizophoraceae
Fagus sylvatica	NC_050960.1	Fagaceae
Betula pendula	OR496170.1	Betulaceae
Toona ciliata	NC_065060.1	Meliaceae
Acer campestre	OX940813.1	Sapindaceae
Acer truncatum	MZ318049.1	Sapindaceae
Xanthoceras sorbifolium	MK333231.1	Sapindaceae
Nitraria tangutorum	MK431824.1	Nitrariaceae
Ziziphus jujuba	NC_029809.1	Rhamnaceae
Quercus	ON398338.1	Fagaceae
Nephelium lappaceum	PP916047.1	Sapindaceae
Betula pendula	LT855379.1	Betulaceae
Alnus glutinosa	OY340912.1	Betulaceae
Melia azedarach	PP099860.1	Meliaceae
Quercus robur	OW028777.1	Fagaceae
Litchi chinensis	PP932631.1	Sapindaceae
Quercus	MZ636519.1	Fagaceae
Toona sinensis	NC_065061.1	Meliaceae
Juglans	MZ900993.1	Juglandaceae
Bruguiera	NC_056360.1	Rhizophoraceae
Fagus sylvatica	OZ125618.1	Fagaceae
Euphorbia lathyris	OY755230.1	Euphorbiaceae
Quercus variabilis	CP129458.1	Fagaceae
Hippophae gyantsensis	NC_086921.1	Elaeagnaceae
Acer miaotaiense	MZ636518.1	Sapindaceae
Quercus petraea	OZ066324.1	Fagaceae
Secale cereale	NC_086686.1	Poaceae
Sapindus saponaria	NC_050850.1	Sapindaceae
Quercus lobata	XM_031109090.1	Fagaceae
Fagus sylvatica	MW582695.1	Fagaceae
Quercus cerris	OY770018.1	Fagaceae
Bruguiera	NC_056359.1	Rhizophoraceae
Juglans hindsii	PP977549.1	Juglandaceae
Lithocarpus	NC_065018.1	Fagaceae
Castanea	OP895669.1	Fagaceae
Fagus sylvatica	MW771358.1	Fagaceae
Ailanthus	OX327714.1	Simaroubaceae
Ziziphus mauritiana	NC_068745.1	Rhamnaceae
Cannabis sativa	CP158656.1	Cannabaceae
Dryas octopetala	OY992841.1	Rosaceae
Cannabis sativa	OM974713.1	Cannabaceae
Malus sylvestris	NC_065226.1	Rosaceae
Cannabis sativa	MN599027.1	Cannabaceae
Hevea brasiliensis	AP014526.1	Euphorbiaceae
Rhodamnia argentea	XM_048273139.1	Myrtaceae
Vitis vinifera	AM446904.1	Vitaceae
Hevea spruceana	NC_084328.1	Euphorbiaceae
Prunus tenella	NC_077519.1	Rosaceae
Sorbus aucuparia	NC_052880.1	Rosaceae
Prunus cerasifera	MT901727.1	Rosaceae
Malus hupehensis var. mengshanensis	KR534606.1	Rosaceae
Hevea pauciflora	NC_080334.1	Euphorbiaceae
Humulus lupulus	OY720657.1	Cannabaceae
Crataegus	OR448912.1	Rosaceae
Vitis riparia	LR738918.1	Vitaceae
Rhodamnia argentea	XM_048273180.1	Myrtaceae
Viola odorata	PP908997.1	Violaceae
Euonymus alatus	NC_053921.1	Celastraceae
Malus sieversii	PP873258.1	Rosaceae
Humulus lupulus	NC_086845.1	Cannabaceae
Rhodomyrtus psidioides	PP920089.1	Myrtaceae
Prunus avium	MK816392.2	Rosaceae
Prunus × yedoensis	NC_065235.1	Rosaceae
Malus sieversii	NC_065225.1	Rosaceae
Frangula alnus	OZ066679.1	Rhamnaceae
Ficus carica	NC_077626.1	Moraceae
Prunus padus	PP885436.1	Rosaceae
Prunus avium	ON478157.1	Rosaceae
Prunus cerasus	PP885437.1	Rosaceae
Prunus salicina	OK563724.1	Rosaceae
Theobroma grandiflorum	NC_066895.1	Malvaceae
Photinia	NC_065220.1	Rosaceae
Prunus	PP968944.1	Rosaceae
Tripterygium	NC_082972.1	Celastraceae
Prunus davidiana	OR398298.1	Rosaceae
Malus pumila	NC_018554.1	Rosaceae
Alniaria alnifolia	PP506330.1	Rosaceae
Cannabis sativa	OK523375.1	Cannabaceae
Vitis vinifera	NC_012119.1	Vitaceae
Malus	OY720342.1	Rosaceae
Garcinia humilis	PP864382.1	Clusiaceae
Malus pumila	OX352780.1	Rosaceae
Pyrus	NC_065218.1	Rosaceae
Calophyllum	NC_079842.1	Calophyllaceae
Malus sylvestris	OX352768.1	Rosaceae
Psidium guajava	PP934632.1	Myrtaceae
Prunus padus	OZ060528.1	Rosaceae
Malus baccata	NC_065224.1	Rosaceae
Malus pumila	MN964891.1	Rosaceae
Malus	PQ165102.1	Rosaceae
Eriobotrya japonica	NC_045228.1	Rosaceae
Prunus salicina	PP035774.1	Rosaceae
Aglaia odorata	NC_084341.1	Meliaceae
Prunus salicina	NC_060491.1	Rosaceae
Crataegus	OY756955.1	Rosaceae

## Sheet: ref8
Anemone patens	ON454169.1	Ranunculaceae
Anemone patens	ON454171.1	Ranunculaceae
Citrus maxima	MN946545.1	Rutaceae
Acer campestre	OX940813.1	Sapindaceae
Acer truncatum	MZ318049.1	Sapindaceae
Xanthoceras	MK333231.1	Sapindaceae
Nitraria tangutorum	MK431824.1	Nitrariaceae
Anemone patens	ON454179.1	Ranunculaceae
Suriana maritima	NC_081511.1	Surianaceae
Nephelium lappaceum	PP916047.1	Sapindaceae
Theobroma cacao	NC_066894.1	Malvaceae
Anemone patens	ON454174.1	Ranunculaceae
Anemone patens	ON454170.1	Ranunculaceae
Litchi chinensis	PP932631.1	Sapindaceae
Spondias tuberosa	NC_045036.1	Anacardiaceae
Spondias tuberosa	NC_045036.1	Anacardiaceae
Adonis annua	OZ123192.1	Ranunculaceae
Spondias mombin	NC_045035.1	Anacardiaceae	root
Pulsatilla patens	ON454173.1	Ranunculaceae
Pulsatilla patens	ON454167.1	Ranunculaceae
Pulsatilla patens	ON454177.1	Ranunculaceae
Hepatica maxima	NC_053368.1	Ranunculaceae
Pulsatilla patens	ON454176.1	Ranunculaceae
Pulsatilla patens	ON454165.1	Ranunculaceae
Pulsatilla cernua	NC_068018.1	Ranunculaceae
Vitis riparia	LR738918.1	Vitaceae
Pulsatilla patens	ON454172.1	Ranunculaceae
Limonia	NC_086955.1	Rutaceae
Citrus maxima	PP035765.1	Rutaceae
Pulsatilla chinensis	NC_068017.1	Ranunculaceae
Citrus maxima	PP770439.1	Rutaceae
Citrus maxima	NC_057143.1	Rutaceae
Acer miaotaiense	MZ636518.1	Sapindaceae
Citrus reticulata	NC_086688.1	Rutaceae
Vitis vinifera	GQ220323.1	Vitaceae
Citrus unshiu	NC_057142.1	Rutaceae
Pulsatilla patens	ON454178.1	Ranunculaceae
Sapindus mukorossi	NC_050850.1	Sapindaceae
Theobroma	NC_066895.1	Malvaceae
Clematis integrifolia	JQ317134.1	Ranunculaceae
Citrus sinensis	NC_037463.1	Rutaceae
Melia azedarach	PP099859.1	Meliaceae
Vitis vinifera	AM463372.2	Vitaceae
Pulsatilla patens	ON454166.1	Ranunculaceae
Pulsatilla dahurica	NC_071219.1	Ranunculaceae
Vitis vinifera	NC_012119.1	Vitaceae
Pulsatilla patens	ON454175.1	Ranunculaceae
Clematis	ON674118.1	Ranunculaceae
Corchorus	NC_031360.1	Malvaceae
Pulsatilla	OL979137.1	Ranunculaceae
Aglaia odorata	NC_084341.1	Meliaceae
Anemone patens	ON454168.1	Ranunculaceae
Ailanthus	OX327714.1	Simaroubaceae
Citrus	PP894751.1	Rutaceae
Phellodendron	PP492704.1	Rutaceae
Anemone	ON454164.1	Ranunculaceae
Cannabis sativa	OM974713.1	Cannabaceae
Tilia amurensis	PQ072837.1	Malvaceae
Vitis vinifera	XM_059740348.1	Vitaceae
Cannabis sativa	MN599027.1	Cannabaceae
Momordica charantia	KC905926.1	Cucurbitaceae
Macadamia ternifolia	MW566571.1	Proteaceae
Malania oleifera	NC_053625.1	Olacaceae
Momordica charantia	OQ411251.1	Cucurbitaceae
Betula pendula	LT855379.1	Betulaceae
Mangifera laurina	NC_060990.1	Anacardiaceae
Barbarea vulgaris	OY763895.1	Brassicaceae
Quercus robur	OW028777.1	Fagaceae
Momordica charantia	KC905946.1	Cucurbitaceae
Begonia coptidifolia	LC706752.1	Begoniaceae
Humulus lupulus	OY720657.1	Cannabaceae
Momordica charantia	NC_077563.1	Cucurbitaceae
Fagus sylvatica	OZ125618.1	Fagaceae
Macadamia integrifolia	NC_058888.1	Proteaceae
Humulus lupulus	NC_086845.1	Cannabaceae
Turritis glabra	LC325489.1	Brassicaceae
Ficus carica	NC_077626.1	Moraceae
Bauhinia variegata	NC_082095.1	Fabaceae
Erythropalum scandens	MZ430522.1	Olacaceae
Capsella rubella	NC_042883.1	Brassicaceae
Ceratonia siliqua	MW448447.1	Fabaceae
Crucihimalaya lasiocarpa	NC_085700.1	Brassicaceae
Mangifera persiciforma	MZ751076.1	Anacardiaceae
Tylosema esculentum	OK638188.1	Fabaceae
Juglans regia	HE574469.1	Juglandaceae
Senna tora	NC_038053.1	Fabaceae
Corchorus capsularis	NC_031359.1	Malvaceae
Cannabis sativa	OK523375.1	Cannabaceae
Herpetospermum pedunculosum	MW497575.1	Cucurbitaceae
Trichosanthes kirilowii	PP625757.1	Cucurbitaceae
Morus notabilis	NC_041177.1	Moraceae
Platanus	JQ317140.1	Platanaceae
Acacia confusa	PP905392.1	Fabaceae
Macadamia integrifolia	XM_042648831.1	Proteaceae
Buxus sempervirens	OZ124158.1	Buxaceae
Prosopis glandulosa	MW448450.1	Fabaceae
Macadamia tetraphylla	MW566572.1	Proteaceae
Cotinus coggygria	NC_064986.1	Anacardiaceae
Mangifera sylvatica	MZ751077.1	Anacardiaceae
Senna occidentalis	NC_038221.1	Fabaceae
Cardamine hirsuta	OZ156426.1	Brassicaceae

## Sheet: ref9
Trapa natans	NC_086690.1	Lythraceae
Lagerstroemia indica	NC_035616.1	Lythraceae
Toona ciliata	NC_065060.1	Meliaceae
Acer campestre	OX940813.1	Sapindaceae
Acer truncatum	MZ318049.1	Sapindaceae
Xanthoceras sorbifolium	MK333231.1	Sapindaceae
Trapa incisa	NC_086691.1	Lythraceae
Nephelium lappaceum	PP916047.1	Sapindaceae	root
Melia azedarach	PP099860.1	Meliaceae
Litchi chinensis	PP932631.1	Sapindaceae
Toona sinensis	NC_065061.1	Meliaceae
Acer miaotaiense	MZ636518.1	Sapindaceae
Sapindus mukorossi	NC_050850.1	Sapindaceae
Vitis vinifera	CP142478.2	Vitaceae
Citrus maxima	MN946545.1	Rutaceae
Limonia acidissima	NC_086955.1	Rutaceae
Citrus maxima	PP035765.1	Rutaceae
Citrus maxima	PP770439.1	Rutaceae
Citrus maxima	NC_057143.1	Rutaceae
Citrus reticulata	NC_086688.1	Rutaceae
Citrus reticulata	NC_057142.1	Rutaceae
Citrus sinensis	NC_037463.1	Rutaceae
Ranunculus	NC_088759.1	Ranunculaceae
Citrus	PP894751.1	Rutaceae
Phellodendron amurense	PP492704.1	Rutaceae
Dorcoceras hygrometricum	NC_016741.1	Gesneriaceae
Haberlea rhodopensis	MH757117.1	Gesneriaceae
Haberlea rhodopensis	PP542009.1	Gesneriaceae
Galeopsis tetrahit	OY776136.1	Lamiaceae
Primulina hunanensis	NC_087815.1	Gesneriaceae

## Sheet: ref10
Spondias mombin mitochondrion, complete genome	Spondias mombin	NC_045035.1	Anacardiaceae
Euonymus alatus mitochondrion, complete genome	Euonymus alatus	NC_053921.1	Celastraceae
Euonymus europaeus genome assembly, organelle: mitochondrion	Euonymus europaeus	OY756973.1	Celastraceae
Ilex pubescens mitochondrion, complete genome	Ilex pubescens	NC_045078.1	Aquifoliaceae
Ilex aquifolium genome assembly, organelle: mitochondrion	Ilex aquifolium	OX637411.1	Aquifoliaceae
Xanthoceras sorbifolium mitochondrion, complete genome	Xanthoceras sorbifolium	MK333231.1	Sapindaceae
Ilex rotunda mitochondrion, complete genome	Ilex rotunda	NC_084321.1	Aquifoliaceae
Nephelium lappaceum mitochondrion, complete genome	Nephelium lappaceum	PP916047.1	Sapindaceae
Litchi chinensis mitochondrion, complete genome	Litchi chinensis	PP932631.1	Sapindaceae
Ilex micrococca mitochondrion, complete genome	Ilex micrococca	PP994859.1	Aquifoliaceae
Ilex macrocarpa mitochondrion, complete genome	Ilex macrocarpa	NC_082235.1	Aquifoliaceae
Ilex metabaptista mitochondrion, complete genome	Ilex metabaptista	NC_081509.1	Aquifoliaceae
Ilex aquifolium mitochondrion, complete genome	Ilex aquifolium	PP908998.1	Aquifoliaceae
Phellodendron amurense chromosome 1 mitochondrion, complete sequence	Phellodendron amurense	PP492704.1	Rutaceae
Toona ciliata mitochondrion, complete genome	Toona ciliata	NC_065060.1	Meliaceae
Acer campestre genome assembly, organelle: mitochondrion	Acer campestre	OX940813.1	Sapindaceae
Acer truncatum mitochondrion, complete genome	Acer truncatum	MZ318049.1	Sapindaceae
Prunus tenella mitochondrion, complete genome	Prunus tenella	NC_077519.1	Rosaceae
Toona sinensis mitochondrion, complete genome	Toona sinensis	NC_065061.1	Meliaceae
Heptacodium miconioides mitochondrion, complete genome	Heptacodium miconioides	PP857826.1	Caprifoliaceae
Viola odorata mitochondrion, complete genome	Viola odorata	PP908997.1	Violaceae
Acer miaotaiense mitochondrion, complete genome	Acer miaotaiense	MZ636518.1	Sapindaceae
Sapindus mukorossi mitochondrion, complete genome	Sapindus saponaria	NC_050850.1	Sapindaceae
Tripterygium wilfordii mitochondrion, complete genome	Tripterygium wilfordii	NC_082972.1	Celastraceae
Viola odorata genome assembly, organelle: mitochondrion	Viola odorata	OY829547.1	Violaceae
Malania oleifera mitochondrion, complete genome	Malania oleifera	NC_053625.1	Olacaceae
Spondias tuberosa mitochondrion, complete genome	Spondias tuberosa	NC_045036.1	Anacardiaceae	root
Cercis canadensis mitochondrion, complete genome	Cercis canadensis	MN017226.1	Fabaceae
Daphniphyllum macropodum chromosome circos2 mitochondrion, complete sequence	Daphniphyllum macropodum	PP986957.1	Daphniphyllaceae
Ceratonia siliqua NADH dehydrogenase subunit 6 (nad6) gene, complete cds; 18S ribosomal RNA (rrn18) and 5S ribosomal RNA (rrn5) genes, complete sequence; ribosomal protein S14 (rps14) and ribosomal protein L5 (rpl5) genes, complete cds; tRNA-Met (trnfM(CAU)), tRNA-Asp (trnD(GUC)), tRNA-Ser (trnS(GCU)), tRNA-Phe (trnF(GAA)), and tRNA-Pro (trnP(UGG)) genes, complete sequence; NADH dehydrogenase sub…	Ceratonia siliqua	MW448447.1	Fabaceae
Tylosema esculentum chromosome 1 mitochondrion, complete sequence	Tylosema esculentum	OP795447.1	Fabaceae
Tylosema esculentum chromosome LS2 mitochondrion, complete sequence	Tylosema esculentum	OK638189.1	Fabaceae
Prunus padus genome assembly, organelle: mitochondrion	Prunus padus	OZ060527.1	Rosaceae
Camellia chekiangoleosa mitochondrion, complete genome	Camellia chekiangoleosa	NC_086749.1	Theaceae
Dryas octopetala genome assembly, organelle: mitochondrion	Dryas octopetala	OY992841.1	Rosaceae
Photinia serratifolia mitochondrion, complete genome	Photinia serratifolia	MZ153172.1	Rosaceae
Camellia huana mitochondrion, complete genome	Camellia huana	PP975887.1	Theaceae
Nitraria tangutorum mitochondrion, complete genome	Nitraria tangutorum	MK431824.1	Nitrariaceae
Chaenomeles speciosa chromosome 1 mitochondrion, complete sequence	Chaenomeles speciosa	OL450370.1	Rosaceae
Camellia sinensis var. assamica chromosome 2	Camellia sinensis var. assamica	MK574877.1	Theaceae
Pyrus betulifolia mitochondrion, complete genome	Pyrus betulifolia	NC_054332.1	Rosaceae
Camellia liberofilamenta mitochondrion, complete genome	Camellia huana	PP975886.1	Theaceae
Prunus cerasifera isolate DM612_4 chloroplast, partial genome	Prunus cerasifera	MT901727.1	Rosaceae
Camellia tianeensis mitochondrion, complete genome	Camellia huana	PP727208.1	Theaceae
Nelumbo nucifera mitochondrion, complete genome	Nelumbo nucifera	NC_030753.1	Nelumbonaceae
Pyrus betulifolia mitochondrion, complete genome	Pyrus betulifolia	ON478165.1	Rosaceae
Prunus mume mitochondrion, complete genome	Prunus mume	NC_065232.1	Rosaceae
Camellia sinensis mitochondrion, complete genome	Camellia sinensis	OM809792.1	Theaceae
Camellia nitidissima mitochondrion, complete genome	Camellia petelotii	PP975885.1	Theaceae
Crataegus pinnatifida chromosome 2 mitochondrion, complete sequence	Crataegus pinnatifida	OR448912.1	Rosaceae
Camellia sinensis var. assamica cultivar Duntsa mitochondrion, complete genome	Camellia sinensis var. assamica	OL989850.1	Theaceae
Prunus speciosa IZO01 mitochondrial DNA, complete genome	Prunus speciosa	AP029598.1	Rosaceae
Pyrus x bretschneideri cultivar Yali mitochondrion, complete genome	Pyrus	ON478180.1	Rosaceae
Limonia acidissima mitochondrion, complete sequence	Limonia acidissima	NC_086955.1	Rutaceae
Stewartia sinensis mitochondrion, complete genome	Stewartia sinensis	NC_081928.1	Theaceae
Prunus padus mitochondrion, complete genome	Prunus padus	PP885436.1	Rosaceae
Prunus domestica isolate OZL_mt mitochondrion, complete genome	Prunus domestica	PP691559.1	Rosaceae
Prunus armeniaca mitochondrion, complete genome	Prunus armeniaca	NC_065228.1	Rosaceae
Prunus cerasus mitochondrion, complete genome	Prunus cerasus	PP885437.1	Rosaceae
Prunus salicina mitochondrion, complete genome	Prunus salicina	OK563724.1	Rosaceae
Hopea chinensis mitochondrion, complete genome	Hopea chinensis	PP861157.1	Dipterocarpaceae
Photinia serratifolia mitochondrion, complete genome	Photinia serratifolia	NC_065220.1	Rosaceae
Prunus pseudocerasus mitochondrion, complete genome	Prunus pseudocerasus	PP968944.1	Rosaceae
Camellia oleifera mitochondrion, complete genome	Camellia oleifera	PP579569.1	Theaceae
Camellia lanceoleosa chromosome contig1 mitochondrion, complete sequence	Camellia fluviatilis var. megalantha	PP571817.1	Theaceae
Alniaria alnifolia mitochondrion, complete genome	Alniaria alnifolia	PP506330.1	Rosaceae
Prunus salicina mitochondrion, complete genome	Prunus salicina	NC_065233.1	Rosaceae
Pyrus communis genome assembly, organelle: mitochondrion	Pyrus communis	OY757085.1	Rosaceae
Camellia nitidissima mitochondrion, complete genome	Camellia petelotii	NC_067639.1	Theaceae
Prunus schneideriana mitochondrion, complete genome	Prunus schneideriana	NC_065066.1	Rosaceae
Pyrus communis mitochondrion, complete genome	Pyrus communis	NC_065229.1	Rosaceae
Prunus sibirica mitochondrion, complete genome	Prunus sibirica	NC_065234.1	Rosaceae
Pyrus x bretschneideri mitochondrion, complete genome	Pyrus	NC_065218.1	Rosaceae
Prunus davidiana chromosome 6, complete genome	Prunus davidiana	OR398300.1	Rosaceae
Peganum harmala mitochondrion, complete genome	Peganum harmala	MK431826.1	Nitrariaceae
Prunus mira mitochondrion, complete genome	Prunus mira	NC_065231.1	Rosaceae
Eriobotrya japonica mitochondrion, complete genome	Eriobotrya japonica	NC_045228.1	Rosaceae
Prunus salicina var. cordata mitochondrion, complete genome	Prunus salicina var. cordata	PP035774.1	Rosaceae
Prunus salicina x Prunus armeniaca cultivar Harmony mitochondrion, complete genome	Prunus salicina	NC_060491.1	Rosaceae
Crataegus laevigata genome assembly, organelle: mitochondrion	Crataegus laevigata	OY756955.1	Rosaceae
Ailanthus altissima genome assembly, organelle: mitochondrion	Ailanthus	OX327714.1	Simaroubaceae
Sorbus aucuparia subsp. pohuashanensis mitochondrion, complete genome	Sorbus aucuparia subsp. pohuashanensis	ON478177.1	Rosaceae
Prunus kanzakura mitochondrion, complete genome	Prunus kanzakura	NC_065230.1	Rosaceae
Corydalis pauciovulata mitochondrion, complete genome	Corydalis	NC_081934.1	Papaveraceae
Leucaena leucocephala mitochondrion, complete genome	Leucaena leucocephala	NC_086809.1	Fabaceae
Cannabis sativa mitochondrion, complete genome	Cannabis sativa	MT361980.1	Cannabaceae
Neltuma pallida mitochondrion, complete genome	Sudamerlycaste	PP905393.1	Orchidaceae
Cannabis sativa mitochondrion, complete genome	Cannabis sativa	OM974713.1	Cannabaceae
Cannabis sativa mitochondrion, complete genome	Cannabis sativa	MN599027.1	Cannabaceae
Leucaena trichandra mitochondrion, complete genome	Leucaena trichandra	NC_039738.1	Fabaceae
Trophis scandens mitochondrion, partial genome	Trophis scandens	MH311529.1	Moraceae
Sorbus aucuparia mitochondrion, complete genome	Sorbus aucuparia	NC_052880.1	Rosaceae
Broussonetia monoica mitochondrion, partial genome	Broussonetia monoica	MH311528.1	Moraceae
Hyoscyamus niger mitochondrion, complete genome	Hyoscyamus niger	NC_026515.1	Solanaceae
Ficus carica mitochondrion, complete genome	Ficus carica	NC_077626.1	Moraceae
Cannabis sativa isolate Euro-Oil mitochondrion, complete genome	Cannabis sativa	MT557709.1	Cannabaceae
Cannabis sativa mitochondrion, complete genome	Cannabis sativa	ON930432.1	Cannabaceae
Cannabis sativa mitochondrion, complete genome	Cannabis sativa	OK523375.1	Cannabaceae
Inga laurina genome assembly, organelle: mitochondrion	Inga laurina	OY979714.1	Fabaceae
Inga oerstediana genome assembly, organelle: mitochondrion	Inga oerstediana	OY723412.1	Fabaceae

[truncated: 3 more sheets: ref11, ref12, ref13]
