# Supplementary material for: Features and evolutionary adaptations of the mitochondrial genome of Garuga forrestii W. W. Sm
Source: Front Plant Sci. 2025 Jan 20;15:1509669. doi: 10.3389/fpls.2024.1509669 (PMC11788303; doi:10.3389/fpls.2024.1509669)
Supplement: Supplementary file 2 [file DataSheet2.zip]

Archive with 17 entries (16 files):
- 补充图/
- 补充图/Supplementary Fig 1.png
- 补充图/Supplementary Fig 10.pdf
- 补充图/Supplementary Fig 11.pdf
- 补充图/Supplementary Fig 12.pdf
- 补充图/Supplementary Fig 13.pdf
- 补充图/Supplementary Fig 14.pdf
- 补充图/Supplementary Fig 15.pdf
- 补充图/Supplementary Fig 2.pdf
- 补充图/Supplementary Fig 3.pdf
- 补充图/Supplementary Fig 4.pdf
- 补充图/Supplementary Fig 5.pdf
- 补充图/Supplementary Fig 6.pdf
- 补充图/Supplementary Fig 7.pdf
- 补充图/Supplementary Fig 8.pdf
- 补充图/Supplementary Fig 9.pdf
- ▓╣│Σ═╝/Supplementary Fig 16.png
